# Supplementary material for: Prediction of Chromatographic Elution Order of Analytical Mixtures Based on Quantitative Structure-Retention Relationships and Multi-Objective Optimization
Source: Molecules. 2020 Jul 6;25(13):3085. doi: 10.3390/molecules25133085 (PMC7411958; doi:10.3390/molecules25133085)
Supplement: Supplementary file 1 [file molecules-25-03085-s001.zip]

Archive with 2 entries (2 files):
- 2020-Zuvela_et_al-Supporting_Information-final rev 1.docx
- 2020-Zuvela_et_al-Supporting_Information_Tables_final.xlsx
