# Supplementary material for: Prediction of Chromatographic Elution Order of Analytical Mixtures Based on Quantitative Structure-Retention Relationships and Multi-Objective Optimization
Source: Molecules. 2020 Jul 6;25(13):3085. doi: 10.3390/molecules25133085 (PMC7411958; doi:10.3390/molecules25133085)
Supplement: Supplementary file 1 [file molecules-25-03085-s001.zip › 2020-Zuvela_et_al-Supporting_Information_Tables_final.xlsx]

## Sheet: Table S2
	Table S2. Molecular descriptors, experimental retention times and predicted retention times of 62 organic analytes used in the first case study.
	Data from: Ref S2.:Kaliszan, R.; van Straten, M. A.; Markuszewski, M.; Cramers, C. A.; Claessens, H. A. Molecular Mechanism of Retention in Reversed-Phase High-Performance Liquid Chromatography and Classification of Modern Stationary Phases by Using Quantitative Structure–Retention Relationships. J. Chromatogr. A 1999, 855 (2), 455–486. https://doi.org/10.1016/S0021-9673(99)00742-6.
	#	Compound name	μ / Debye	δmin	SASA / Å2	tR / min	tR / min**	tR / min***
	1	Benzamide	6.1424	-0.78828	286.9	6.84	7.63403	7.69685
	2	4-Cyanophenol	6.9133	-0.70868	268.14	7.93	8.9116	8.85352
	3	Indazole	2.6142	-0.37298	268.37	9.05	10.274	10.1155
	4	Benzonitrile	6.2763	-0.40612	262.68	9.01	9.34995	9.20147
	5	Indole	3.2104	-0.56193	280.35	9.77	10.0778	9.96051
	6	2-Naphthol	2.4693	-0.72676	310.37	10.35	10.6892	10.6563
	7	Anisole	2.026	-0.57949	309.65	10.62	10.5024	10.3504
	8	Benzene	0	-0.22517	251.35	10.69	11.1288	10.7737
	9	1-Naphthylacetonitrile	5.3385	-0.53828	330.47	10.6	10.9686	11.0343
	10	Benzyl chloride	3.0016	-0.35114	296.76	11.12	10.9562	10.785
	11	Naphthalene	0	-0.22063	302.89	12.14	12.2517	12.0694
	12	Biphenyl	0.0023	-0.22369	352.88	12.65	13.0061	12.9479
	13	Phenanthrene	0.054	-0.23583	354.85	13.12	13.2949	13.2787
	14	Pyrene	0	-0.21482	359.52	13.61	13.6107	13.6396
	15	2,29-Dinaphthyl ether	1.6776	-0.56924	494.37	13.79	14.3654	14.7727
	16	1-Bromonaphthalene	2.6915	-0.23419	320.61	12.75	11.6016	11.5588
	17	Cumene	0.6	-0.58747	319.72	12.37	11.7901	11.6873
	18	n-Propylbenzene	0.6002	-0.58737	319.7	12.53	11.8233	11.7473
	19	Anthracene	0	-0.22771	363.32	13.01	13.3887	13.3829
	20	n-Hexylbenzene	0.665	-0.59437	434.98	13.79	13.3517	13.5153
	21	n-Butylbenzene	0.6594	-0.59397	371.37	12.96	12.3429	12.3475
	22	n-Amylbenzene	0.6184	-0.59425	403.19	13.36	12.849	12.934
	23	2-Ethyltoluene	1.0349	-0.62158	323.92	12.48	11.6228	11.5328
	24	1,3,5-Trimethylbenzene	0.0079	-0.61473	372.82	12.72	12.2902	12.19
	25	1,2,3-Trimethylbenzene	1.2518	-0.62593	334.15	12.56	11.7346	11.6201
	26	1-Methylnaphthalene	0.5587	-0.62254	332.17	12.51	12.139	12.0573
	27	o-Xylene	1.0686	-0.62025	308.34	12	11.395	11.2187
	28	m-Xylene	0.6022	-0.61548	328.56	12.11	11.6231	11.4554
	29	p-Xylene	0.1552	-0.61502	329.69	12.13	11.8183	11.6427
	30	3-Cyanobenzoic acid	9.735	-0.6927	288.72	8.32	8.35773	8.46387
	31	3-Fluorobenzoic acid	7.7446	-0.69474	281.4	9.49	8.6685	8.6619
	32	o-Toluic acid	6.6613	-0.7022	302.65	9.89	9.31239	9.32833
	33	p-Toluic acid	7.1957	-0.69812	297.3	10.05	8.95739	9.01809
	34	4-Ethylbenzoic acid	8.0718	-0.70126	339.71	10.77	9.35612	9.49069
	35	3-Hydroxybenzoic acid	8.2811	-0.72048	282.32	7.44	8.25026	8.28521
	36	4-Hydroxybenzoic acid	6.7869	-0.70894	282.76	6.8	8.5378	8.56308
	37	Benzoic acid	7.3216	-0.69941	275.77	9.2	8.75834	8.72891
	38	1-Naphthylacetic acid	6.7585	-0.70288	333.22	10.45	10.4627	10.6577
	39	Acetylsalicylic acid	7.4722	-0.70005	339	8.53	7.69723	7.93899
	40	Naproxen	8.7539	-0.70704	438.78	11.01	11.5069	11.8869
	41	Ketoprofen	5.4715	-0.70407	437.39	10.75	11.7865	12.2723
	42	Fenbufen	8.4176	-0.70615	464.19	11.17	11.0687	11.621
	43	Diclofenac	6.6614	-0.70301	409.48	11.87	12.056	12.4668
	44	2-Chloroaniline	2.7884	-0.82194	270.49	9.31	9.00808	8.96521
	45	2-Methoxyaniline	1.9492	-0.83367	310.27	9.12	9.95583	9.94066
	46	3,4-Dichloroaniline	6.0971	-0.81793	290.4	10.19	7.99969	8.09275
	47	3,5-Dichloroaniline	4.8768	-0.81164	290.01	10.72	8.54337	8.61874
	48	3,5-Dimethylaniline	1.792	-0.83299	338.28	9.76	9.84502	9.89499
	49	3-Chloroaniline	4.1959	-0.82248	272.83	9.17	8.39079	8.39297
	50	3-Methylaniline	2.0013	-0.83278	295.24	8.67	9.22262	9.20159
	51	4-Chloroaniline	4.7237	-0.82748	273.34	9.09	8.06389	8.08405
	52	N-Ethylaniline	2.4895	-0.65908	337	10.16	9.82731	9.88036
	53	4-Methoxyaniline	2.772	-0.84143	317.63	7.17	9.1248	9.1641
	54	Coumarin	8.1683	-0.6796	282.99	8.69	7.93466	8.00507
	55	Phthalimide	4.364	-0.66094	283.21	7.73	8.1906	8.26214
	56	Phthalonitrile	10.3677	-0.36602	271.02	7.79	8.61234	8.5965
	57	1,4-Naphthoquinone	2.0381	-0.59601	286.29	9.49	10.6928	10.669
	58	Phenylacetylene	1.1108	-0.21661	270.4	10.67	11.3185	11.1283
	59	Carbazole	2.5169	-0.57224	340.11	11.23	11.5438	11.5978
	60	9,10-Anthraquinone	0	-0.61502	365.63	11.84	12.5941	12.7015
	61	Xanthene	2.0787	-0.56033	362.64	12.83	12.3963	12.4365
	62	Hexachlorobutadiene	0.5864	-0.14513	307.03	13.12	13.0668	12.93
	*All the abbreviations explained in the main text.
	**MLR model.
	***MLR-MOO model.

## Sheet: Table S3
Table S3. Molecular descriptors, experimental retention times and predicted retention times of 98 synthetic peptides used in the second case study.
Data from: Ref S3. T. Bączek, P. Wiczling, M. Marszałł, Y.V. Heyden, R. Kaliszan, Prediction of peptide retention at different HPLC conditions from multiple linear regression models, J. Proteome Res., 4 (2005) 555-563.
#	Analyte	In-silico molecular descriptors		Xterra, tG = 20 min, T = 40 °C
		log vdWvol.	c log P	log SumAA	tR / min	tR / min**	tR / min***
1	AA	2.16026	-0.74	0.623249	2.75	3.13925	3.31617
2	AG	2.10473	-1.28	0.598791	2.38	2.66249	2.8432
3	AF	2.34025	0.95	1.13672	11.87	10.0991	10.5523
4	YL	2.43936	1.86	1.256	12.65	11.8744	12.369
5	DD	2.28466	-1.98	0.595496	2.32	2.11708	2.11238
6	ML	2.45085	-0.17	1.15746	12.78	9.75175	10.0731
7	WW	2.54198	2.18	1.38093	15.87	13.4624	13.9709
8	GM	2.33183	-1.9	0.835056	8.82	5.10022	5.22094
9	GH	2.25998	-1.89	0.58995	2.42	2.11414	2.13055
10	GL	2.25047	-0.08	1.05192	10.95	8.69361	9.115
11	WF	2.50584	2.41	1.37328	15.6	13.5062	14.0507
12	GHG	2.3574	-2.63	0.760422	2.72	3.82163	3.83592
13	LPQIENVKGTEDSGTT-NH2	3.17359	-9.45	1.68673	13	11.5705	11.2004
14	VKGTEDSGTT-NH2	2.93265	-6.41	1.33405	9.27	8.73286	8.47239
15	EHADLLAVVAASQKK-NH2	3.15635	-3.89	1.69504	15.15	14.0907	14.0077
16	VVAASQKK-NH2	2.88736	-3.24	1.31027	9.52	9.85218	9.76573
17	LAQAVRSS-NH2	2.87499	-3.36	1.41397	10.82	11.1138	11.1014
18	SFSMIKEGDYN-NH2	3.06448	-4.2	1.67934	13.9	13.8636	13.8315
19	Ac-CEQDGDPE-NH2	2.88683	-6.66	1.22505	10.48	7.31084	7.00327
20	YKIEAVKSEPVEPPLPSQ-NH2	3.25754	-1.94	1.80604	13.95	16.2082	16.2093
21	LPPGPAVVDLTEKLEGQGG-NH2	3.2262	-3.74	1.82	16.45	15.6425	15.5926
22	VVDLTEKLEGQGG-NH2	3.07893	-4.2	1.65225	13.83	13.5079	13.4456
23	DRVYIHPF	2.97411	1.97	1.62778	15.15	15.9787	16.2836
24	ETS	2.44581	-2.47	0.769377	2.88	3.90335	3.85786
25	KETS	2.60632	-2.91	0.897627	4.2	5.14012	5.02615
26	AKETS	2.66948	-3.12	1	5.02	6.26129	6.15344
27	VAKETS	2.75175	-2.45	1.15137	8.7	8.35423	8.3118
28	TVAKETS	2.81348	-3.03	1.20602	9.43	8.71951	8.63457
29	HTVAKETS	2.88463	-3.85	1.25744	9.5	8.93036	8.7814
30	WHTVAKETS	2.9702	-2.59	1.47871	11.78	12.1498	12.1387
31	HWHTVAKETS	3.02215	-4.1	1.50691	11.77	11.7938	11.686
32	LHWHTVAKETS	3.06562	-2.42	1.61836	12.95	13.8656	13.8771
33	MAGAAAAG-NH2	2.76419	-4.37	1.28353	10.1	9.1686	9.11227
34	SKPKTNMKHMAGAAAAG-NH2	3.19306	-10.29	1.60778	11.38	10.1973	9.71765
35	Ac-HNPGYPHNPGYP-NH2	3.08125	-4.07	1.61679	12.23	13.1171	13.0353
36	Ac-HNPGYPHNPGYPHNPGYPHNPGYP-NH2	3.37167	-7.28	1.90666	13.23	15.0388	14.756
37	HSDGIFTDS	2.92075	-3.56	1.53161	13.4	12.4501	12.4691
38	HSEGTFTSD	2.91622	-4.95	1.43281	11.3	10.6181	10.5077
39	YKIEAVQSETVEPPPPAQ-NH2	3.24571	-3.55	1.75366	13.42	14.8712	14.7696
40	TLSYPLVSVVSESLTPER-NH2	3.22509	-2.12	1.86016	17.72	16.8452	16.901
41	PYPLRDVRGEPLEPPEPS-NH2	3.25827	-1.79	1.80767	13.97	16.2925	16.3012
42	EVHHQKLVFFAEDVGSNK-NH2	3.26986	-4.28	1.83985	14.63	15.6094	15.5105
43	EVHHQKLVFFAKDVGSNK-NH2	3.27479	-4.15	1.83916	13.93	15.6512	15.554
44	EVHHQKLVFFAQDVGSNK-NH2	3.27086	-4.98	1.83904	14.45	15.2963	15.1624
45	EVHHQKLVFFAGDVGSNK-NH2	3.25615	-4.45	1.83822	14.48	15.5311	15.4343
46	EVHHQKLVFFAENVGSNK-NH2	3.27074	-4.98	1.83954	14.52	15.3028	15.1693
47	EVHHQKLVFFGEDVGSNK-NH2	3.26622	-4.82	1.83841	14.48	15.3626	15.2398
48	pEADPNKFYGLM-NH2	3.06337	-2.03	1.69205	15.78	14.9596	15.0412
49	DAEFRH-NH2	2.82867	-2.57	1.34811	10.62	10.6812	10.7011
50	Ac-DAEFRH-NH2	2.85026	-2.41	1.34811	11.68	10.7258	10.7355
51	DAEFGH-NH2	2.80675	-3.23	1.33626	10.93	10.2728	10.2713
52	Ac-DAEFGH-NH2	2.83055	-3.07	1.33626	11.95	10.315	10.3014
53	DAEFRHDSG-NH2	2.94272	-5.13	1.44685	10.6	10.6866	10.555
54	DAEFGHDSG-NH2	2.89295	-5.27	1.43743	10.93	10.5643	10.461
55	DAEFRHDSGY-NH2	3.0089	-3.93	1.5636	11.6	12.5923	12.5417
56	Ac-DAEFRHDSGY-NH2	3.02314	-3.77	1.5636	12.5	12.6453	12.5905
57	DAEFGHDSGF-NH2	2.9632	-3.79	1.59084	13.13	13.0454	13.0578
58	Ac-DAEFGHDSGF-NH2	2.97937	-3.63	1.59084	14.02	13.0962	13.1029
59	EVHHQK-NH2	2.84134	-4.27	1.15715	8.22	7.54144	7.34097
60	Ac-EVHHQK-NH2	2.86213	-4.11	1.15715	9.33	7.58703	7.37696
61	EVRHQK-NH2	2.8556	-4.06	1.17056	8.53	7.78383	7.59059
62	Ac-EVRHQK-NH2	2.87662	-3.9	1.17056	9.43	7.82915	7.62613
63	EVHHQKLVFF-NH2	3.07115	0.35	1.70868	15.52	16.185	16.3857
64	Ac-EVHHQKLVFF-NH2	3.08413	0.51	1.70868	15.92	16.2393	16.4369
65	EVRHQKLVFF-NH2	3.07959	0.56	1.71248	15.53	16.3137	16.52
66	Ac-EVRHQKLVFF-NH2	3.09198	0.72	1.71248	16	16.3687	16.5724
67	LVFF-NH2	2.70587	3.59	1.56549	17.15	16.1983	16.7623
68	GSNKGAIIGLM-NH2	3.00141	-4.12	1.66115	15.47	13.7412	13.7531
69	GKTKEGVLY-NH2	2.95915	-1.69	1.53161	12.65	13.2129	13.2898
70	KTKEGVLY-NH2	2.9363	-0.94	1.50705	12.67	13.2541	13.3696
71	TKEGVLY-NH2	2.86848	-0.5	1.47885	12.9	13.1669	13.3409
72	KEGVLY-NH2	2.81399	0.07	1.45056	12.78	13.1193	13.347
73	EGVLY-NH2	2.72202	0.51	1.4183	13.22	13.0082	13.3119
74	GVLY-NH2	2.62662	1.09	1.38148	13.08	12.9041	13.2903
75	MAGASELGTGPGA-NH2	3.00304	-6.46	1.56384	11.52	11.5114	11.3442
76	AGGYKPFNLETA-NH2	3.05307	-2.22	1.68251	14.28	14.7696	14.8443
77	GAPGGPAFPGQTQDPLYG-NH2	3.18073	-4.86	1.78852	14.57	14.8165	14.7293
78	Ac-ETHLHWHTVAK-NH2	3.0975	-2.78	1.62014	13.78	13.6967	13.6657
79	Ac-ETHLHWHTVAKET-NH2	3.15903	-3.93	1.6602	13.2	13.6339	13.5233
80	HT	2.34684	-1.72	0.593286	2.48	2.1315	2.08612
81	WHT	2.58899	-0.47	1.20249	11.62	10.0313	10.2536
82	HWHT	2.70395	-1.29	1.25431	11.63	10.1978	10.3199
83	LHWHT	2.79189	-0.3	1.43712	13.08	12.8162	13.0356
84	HLHWHT	2.86694	-1.11	1.46805	13.1	12.7703	12.9091
85	THLHWHT	2.91534	-1.69	1.49527	13.02	12.8069	12.8958
86	ETHLHWHT	2.9677	-2.27	1.52388	12.87	12.8564	12.8932
87	SETHLHWHT	2.99845	-3.26	1.54728	12.92	12.6884	12.6677
88	Ac-EVHHQK	2.86021	-3.42	1.15715	9.5	7.8866	7.71129
89	EVHHQK	2.83841	-3.58	1.15715	8.52	7.84215	7.67728
90	EVRHQKLVFF	3.06986	1.04	1.71248	16	16.5315	16.769
91	EVRHQK	2.85247	-3.36	1.17056	8.82	8.08908	7.93208
92	Ac-EVRHQK	2.87353	-3.2	1.17056	9.73	8.13435	7.96753
93	Ac-EVHHQKLVFF	3.08248	1.2	1.70868	16.42	16.5386	16.7707
94	EVHHQKLVFF	3.0782	1.25	1.70868	16.02	16.5649	16.803
95	Ac-EVRHQKLVFF	3.09059	1.41	1.71248	16.47	16.6677	16.9057
96	Ac-DAEFRH	2.84848	-1.71	1.34811	11.9	11.0296	11.0744
97	DAEFGH	2.7585	-2.01	1.33626	11.18	10.853	10.9502
98	Ac-DAEFGH	2.78527	-1.85	1.33626	12.25	10.8918	10.9745
*All the abbreviations explained in the text. **Predicted using MLR. ***Predicted using MLR-MOO.
Table 2. (cont.)
#	Analyte	In-silico molecular descriptors		Licrospher, tG = 20 min, T = 40 °C
		log vdWvol.	c log P	log SumAA	tR / min	tR / min**	tR / min***
1	AA	2.16026	-0.74	0.700704	3.05	3.75396	3.61701
2	AG	2.10473	-1.28	0.681241	2.66	3.46457	3.33298
3	AF	2.34025	0.95	1.07664	10.705	10.0521	9.87541
4	YL	2.43936	1.86	1.17696	11.565	11.6671	11.4775
5	DD	2.28466	-1.98	0.666518	2.625	1.56766	1.50421
6	ML	2.45085	-0.17	1.13925	11.935	9.70189	9.58391
7	WW	2.54198	2.18	1.34908	15.84	14.1376	13.9495
8	GM	2.33183	-1.9	0.900913	7.3	5.34088	5.26823
9	GH	2.25998	-1.89	0.680336	2.895	2.02771	1.95418
10	GL	2.25047	-0.08	1.01703	9.74	9.00309	8.84237
11	WF	2.50584	2.41	1.31366	15.49	13.9109	13.7092
12	GHG	2.3574	-2.63	0.850033	3.06	3.84549	3.80677
13	LPQIENVKGTEDSGTT-NH2	3.17359	-9.45	1.71659	11.41	9.12027	9.43635
14	VKGTEDSGTT-NH2	2.93265	-6.41	1.41913	6.8	7.47034	7.65161
15	EHADLLAVVAASQKK-NH2	3.15635	-3.89	1.72981	14.57	12.8531	12.9835
16	VVAASQKK-NH2	2.88736	-3.24	1.3995	7.53	9.36962	9.43845
17	LAQAVRSS-NH2	2.87499	-3.36	1.45347	8.955	10.3111	10.3766
18	SFSMIKEGDYN-NH2	3.06448	-4.2	1.66474	12.68	12.1626	12.2856
19	Ac-CEQDGDPE-NH2	2.88683	-6.66	1.29754	7.91	5.53026	5.71781
20	YKIEAVKSEPVEPPLPSQ-NH2	3.25754	-1.94	1.79699	12.675	14.5161	14.603
21	LPPGPAVVDLTEKLEGQGG-NH2	3.2262	-3.74	1.824	15.56	14.0969	14.2324
22	VVDLTEKLEGQGG-NH2	3.07893	-4.2	1.68269	12.41	12.3746	12.4997
23	DRVYIHPF	2.97411	1.97	1.58092	14.925	15.0876	14.9947
24	ETS	2.44581	-2.47	0.860338	3.025	3.52311	3.50016
25	KETS	2.60632	-2.91	0.990783	3.31	4.42011	4.4408
26	AKETS	2.66948	-3.12	1.08991	3.795	5.57501	5.61036
27	VAKETS	2.75175	-2.45	1.22994	6.075	7.84277	7.86576
28	TVAKETS	2.81348	-3.03	1.28825	7.125	8.0779	8.13037
29	HTVAKETS	2.88463	-3.85	1.34084	7.485	8.00447	8.09697
30	WHTVAKETS	2.9702	-2.59	1.5197	10.51	11.2791	11.3379
31	HWHTVAKETS	3.02215	-4.1	1.55133	10.595	10.5534	10.6715
32	LHWHTVAKETS	3.06562	-2.42	1.64048	12.035	12.8212	12.8886
33	MAGAAAAG-NH2	2.76419	-4.37	1.35793	7.85	8.79664	8.87503
34	SKPKTNMKHMAGAAAAG-NH2	3.19306	-10.29	1.67614	10.005	7.77907	8.13032
35	Ac-HNPGYPHNPGYP-NH2	3.08125	-4.07	1.57898	10.745	10.6492	10.7788
36	Ac-HNPGYPHNPGYPHNPGYPHNPGYP-NH2	3.37167	-7.28	1.8654	12.06	11.6706	11.9535
37	HSDGIFTDS	2.92075	-3.56	1.52569	12.505	11.1257	11.2034
38	HSEGTFTSD	2.91622	-4.95	1.45484	9.81	9.0872	9.21429
39	YKIEAVQSETVEPPPPAQ-NH2	3.24571	-3.55	1.76365	11.91	13.0399	13.1787
40	TLSYPLVSVVSESLTPER-NH2	3.22509	-2.12	1.84991	17.05	15.5387	15.6194
41	PYPLRDVRGEPLEPPEPS-NH2	3.25827	-1.79	1.77012	13.15	14.139	14.2233
42	EVHHQKLVFFAEDVGSNK-NH2	3.26986	-4.28	1.85211	14.18	13.9578	14.1194
43	EVHHQKLVFFAKDVGSNK-NH2	3.27479	-4.15	1.85217	13.42	14.0047	14.1633
44	EVHHQKLVFFAQDVGSNK-NH2	3.27086	-4.98	1.85709	13.935	13.6103	13.7944
45	EVHHQKLVFFAGDVGSNK-NH2	3.25615	-4.45	1.85065	14.04	13.9216	14.0854
46	EVHHQKLVFFAENVGSNK-NH2	3.27074	-4.98	1.85175	14.03	13.5189	13.7034
47	EVHHQKLVFFGEDVGSNK-NH2	3.26622	-4.82	1.85077	14.065	13.6301	13.8084
48	pEADPNKFYGLM-NH2	3.06337	-2.03	1.66689	14.69	13.5297	13.5818
49	DAEFRH-NH2	2.82867	-2.57	1.34183	9.43	9.17984	9.21697
50	Ac-DAEFRH-NH2	2.85026	-2.41	1.34183	10.525	9.13136	9.16861
51	DAEFGH-NH2	2.80675	-3.23	1.33385	9.69	8.78815	8.84192
52	Ac-DAEFGH-NH2	2.83055	-3.07	1.33385	10.53	8.72476	8.77919
53	DAEFRHDSG-NH2	2.94272	-5.13	1.4603	9.225	8.8924	9.03144
54	DAEFGHDSG-NH2	2.89295	-5.27	1.45423	9.43	9.03896	9.17075
55	DAEFRHDSGY-NH2	3.0089	-3.93	1.55364	10.37	10.7864	10.8956
56	Ac-DAEFRHDSGY-NH2	3.02314	-3.77	1.55364	11.295	10.7877	10.8952
57	DAEFGHDSGF-NH2	2.9632	-3.79	1.57841	12.16	11.608	11.6995
58	Ac-DAEFGHDSGF-NH2	2.97937	-3.63	1.57841	12.725	11.5962	11.6864
59	EVHHQK-NH2	2.84134	-4.27	1.25768	6.235	6.60658	6.7085
60	Ac-EVHHQK-NH2	2.86213	-4.11	1.25768	7.665	6.56357	6.66542
61	EVRHQK-NH2	2.8556	-4.06	1.26221	6.67	6.7164	6.81467
62	Ac-EVRHQK-NH2	2.87662	-3.9	1.26221	7.99	6.67181	6.77006
63	EVHHQKLVFF-NH2	3.07115	0.35	1.69662	15.73	15.4402	15.4147
64	Ac-EVHHQKLVFF-NH2	3.08413	0.51	1.69662	15.955	15.4499	15.4225
65	EVRHQKLVFF-NH2	3.07959	0.56	1.69827	15.725	15.5397	15.5094
66	Ac-EVRHQKLVFF-NH2	3.09198	0.72	1.69827	16.035	15.5534	15.5209
67	LVFF-NH2	2.70587	3.59	1.5001	17.22	16.4939	16.2887
68	GSNKGAIIGLM-NH2	3.00141	-4.12	1.65935	14.81	12.5448	12.65
69	GKTKEGVLY-NH2	2.95915	-1.69	1.5358	11.835	12.18	12.2057
70	KTKEGVLY-NH2	2.9363	-0.94	1.50583	11.915	12.2745	12.2725
71	TKEGVLY-NH2	2.86848	-0.5	1.46997	11.9	12.3825	12.3524
72	KEGVLY-NH2	2.81399	0.07	1.43249	11.88	12.4517	12.3925
73	EGVLY-NH2	2.72202	0.51	1.3897	12	12.6034	12.5107
74	GVLY-NH2	2.62662	1.09	1.34242	11.85	12.7863	12.6549
75	MAGASELGTGPGA-NH2	3.00304	-6.46	1.59759	9.63	10.0424	10.2288
76	AGGYKPFNLETA-NH2	3.05307	-2.22	1.65982	13.3	13.3615	13.4178
77	GAPGGPAFPGQTQDPLYG-NH2	3.18073	-4.86	1.77714	13.09	12.9135	13.0778
78	Ac-ETHLHWHTVAK-NH2	3.0975	-2.78	1.64266	13.13	12.424	12.5107
79	Ac-ETHLHWHTVAKET-NH2	3.15903	-3.93	1.68922	12.35	12.1103	12.2459
80	HT	2.34684	-1.72	0.693727	3.08	1.77508	1.71638
81	WHT	2.58899	-0.47	1.2071	10.585	9.7556	9.67608
82	HWHT	2.70395	-1.29	1.26975	10.71	9.55947	9.52998
83	LHWHT	2.79189	-0.3	1.42684	12.51	12.2781	12.2259
84	HLHWHT	2.86694	-1.11	1.46568	12.53	11.9472	11.9368
85	THLHWHT	2.91534	-1.69	1.50051	12.375	11.8675	11.8851
86	ETHLHWHT	2.9677	-2.27	1.5339	12.39	11.736	11.7827
87	SETHLHWHT	2.99845	-3.26	1.56194	12.25	11.4085	11.4927
88	Ac-EVHHQK	2.86021	-3.42	1.25768	7.83	6.99701	7.07601
89	EVHHQK	2.83841	-3.58	1.25768	6.655	7.04687	7.12569
90	EVRHQKLVFF	3.06986	1.04	1.69827	16.365	15.898	15.8497
91	EVRHQK	2.85247	-3.36	1.26221	6.965	7.16412	7.23892
92	Ac-EVRHQK	2.87353	-3.2	1.26221	8.125	7.11924	7.19403
93	Ac-EVHHQKLVFF	3.08248	1.2	1.69662	16.625	15.8816	15.8314
94	EVHHQKLVFF	3.0782	1.25	1.69662	16.35	15.9409	15.888
95	Ac-EVRHQKLVFF	3.09059	1.41	1.69827	16.665	15.9832	15.9281
96	Ac-DAEFRH	2.84848	-1.71	1.34183	10.635	9.56997	9.58408
97	DAEFGH	2.7585	-2.01	1.33385	9.815	9.8578	9.86012
98	Ac-DAEFGH	2.78527	-1.85	1.33385	10.675	9.77428	9.778
*All the abbreviations explained in the text. **Predicted using MLR. ***Predicted using MLR-MOO.
Table 2. (cont.)
#	Analyte	In-silico molecular descriptors		Licrospher, tG = 60 min, T = 40 °C
		log vdWvol.	c log P	log SumAA	tR / min	tR / min**	tR / min***
1	AA	2.16026	-0.74	0.700704	3.07	4.64632	4.1753
2	AG	2.10473	-1.28	0.681241	2.67	3.68135	3.85187
3	AF	2.34025	0.95	1.18412	16.37	19.4029	18.3227
4	YL	2.43936	1.86	1.2418	19.02	21.6758	19.5708
5	DD	2.28466	-1.98	0.670246	2.63	0.70195	0.4882
6	ML	2.45085	-0.17	1.18837	19.7	16.7439	16.0125
7	WW	2.54198	2.18	1.54058	30.99	29.6755	27.8123
8	GM	2.33183	-1.9	0.902547	8.32	6.91874	7.19072
9	GH	2.25998	-1.89	0.682145	2.93	1.39076	1.26968
10	GL	2.25047	-0.08	1.0799	13.79	15.5546	15.3895
11	WF	2.50584	2.41	1.479	29.93	28.641	26.5685
12	GHG	2.3574	-2.63	0.851258	3.11	4.0709	4.62083
13	LPQIENVKGTEDSGTT-NH2	3.17359	-9.45	1.7402	21.76	10.749	15.6247
14	VKGTEDSGTT-NH2	2.93265	-6.41	1.41929	8.13	8.83791	11.4241
15	EHADLLAVVAASQKK-NH2	3.15635	-3.89	1.75465	30.88	20.4629	21.061
16	VVAASQKK-NH2	2.88736	-3.24	1.39777	9.7	13.8437	14.0677
17	LAQAVRSS-NH2	2.87499	-3.36	1.47669	13.79	15.9523	16.6005
18	SFSMIKEGDYN-NH2	3.06448	-4.2	1.71349	24.93	19.5769	20.7421
19	Ac-CEQDGDPE-NH2	2.88683	-6.66	1.2971	11.09	5.40233	8.00349
20	YKIEAVKSEPVEPPLPSQ-NH2	3.25754	-1.94	1.82053	25.71	24.6589	23.4241
21	LPPGPAVVDLTEKLEGQGG-NH2	3.2262	-3.74	1.85364	33.89	22.8801	23.343
22	VVDLTEKLEGQGG-NH2	3.07893	-4.2	1.7102	24.49	19.3633	20.4452
23	DRVYIHPF	2.97411	1.97	1.63909	30.61	28.4321	24.9016
24	ETS	2.44581	-2.47	0.859739	3.01	3.8231	3.8311
25	KETS	2.60632	-2.91	0.990339	3.34	5.38809	5.38202
26	AKETS	2.66948	-3.12	1.08955	3.89	7.27971	7.45913
27	VAKETS	2.75175	-2.45	1.22866	6.58	11.5719	11.2776
28	TVAKETS	2.81348	-3.03	1.28758	8.83	11.7382	11.7935
29	HTVAKETS	2.88463	-3.85	1.34064	9.77	11.2659	11.7946
30	WHTVAKETS	2.9702	-2.59	1.59406	18.31	19.6941	19.6506
31	HWHTVAKETS	3.02215	-4.1	1.62107	18.75	17.5202	18.5058
32	LHWHTVAKETS	3.06562	-2.42	1.71198	23.12	22.4593	22.2011
33	MAGAAAAG-NH2	2.76419	-4.37	1.35851	10.57	11.9243	13.5302
34	SKPKTNMKHMAGAAAAG-NH2	3.19306	-10.29	1.67688	17.63	7.43372	12.6643
35	Ac-HNPGYPHNPGYP-NH2	3.08125	-4.07	1.59671	19.49	16.3909	16.9743
36	Ac-HNPGYPHNPGYPHNPGYPHNPGYP-NH2	3.37167	-7.28	1.88372	20.67	16.6582	19.3031
37	HSDGIFTDS	2.92075	-3.56	1.58297	23.63	18.2034	19.1405
38	HSEGTFTSD	2.91622	-4.95	1.50365	15.93	13.7377	15.5326
39	YKIEAVQSETVEPPPPAQ-NH2	3.24571	-3.55	1.77757	23.42	20.9079	20.8652
40	TLSYPLVSVVSESLTPER-NH2	3.22509	-2.12	1.88224	38.03	26.3574	25.6366
41	PYPLRDVRGEPLEPPEPS-NH2	3.25827	-1.79	1.79761	26.89	24.2603	22.825
42	EVHHQKLVFFAEDVGSNK-NH2	3.26986	-4.28	1.89955	29.97	22.9023	23.7298
43	EVHHQKLVFFAKDVGSNK-NH2	3.27479	-4.15	1.89971	27.85	23.0808	23.7812
44	EVHHQKLVFFAQDVGSNK-NH2	3.27086	-4.98	1.90407	29.25	21.8686	23.2623
45	EVHHQKLVFFAGDVGSNK-NH2	3.25615	-4.45	1.89834	29.44	22.7051	23.7327
46	EVHHQKLVFFAENVGSNK-NH2	3.27074	-4.98	1.89916	29.51	21.7335	23.1117
47	EVHHQKLVFFGEDVGSNK-NH2	3.26622	-4.82	1.89834	29.49	22.01	23.2807
48	pEADPNKFYGLM-NH2	3.06337	-2.03	1.71792	24.85	23.2853	22.7484
49	DAEFRH-NH2	2.82867	-2.57	1.40398	14.69	15.6162	15.6237
50	Ac-DAEFRH-NH2	2.85026	-2.41	1.40398	17.93	15.6977	15.4698
51	DAEFGH-NH2	2.80675	-3.23	1.3969	15.07	14.516	15.1337
52	Ac-DAEFGH-NH2	2.83055	-3.07	1.3969	17.67	14.578	14.9489
53	DAEFRHDSG-NH2	2.94272	-5.13	1.50853	14.35	13.3514	15.1725
54	DAEFGHDSG-NH2	2.89295	-5.27	1.50297	14.73	13.3865	15.5494
55	DAEFRHDSGY-NH2	3.0089	-3.93	1.60173	17.95	17.3712	18.223
56	Ac-DAEFRHDSGY-NH2	3.02314	-3.77	1.60173	20.65	17.5151	18.1686
57	DAEFGHDSGF-NH2	2.9632	-3.79	1.64943	22.81	19.3186	20.4497
58	Ac-DAEFGHDSGF-NH2	2.97937	-3.63	1.64943	24.49	19.4456	20.3685
59	EVHHQK-NH2	2.84134	-4.27	1.25696	6.64	8.60614	9.40281
60	Ac-EVHHQK-NH2	2.86213	-4.11	1.25696	9.795	8.69433	9.25968
61	EVRHQK-NH2	2.8556	-4.06	1.26126	7.46	8.95157	9.52437
62	Ac-EVRHQK-NH2	2.87662	-3.9	1.26126	10.75	9.03807	9.37855
63	EVHHQKLVFF-NH2	3.07115	0.35	1.76328	33.16	28.4096	26.0985
64	Ac-EVHHQKLVFF-NH2	3.08413	0.51	1.76328	33.81	28.5636	26.0603
65	EVRHQKLVFF-NH2	3.07959	0.56	1.76462	33.17	28.7202	26.2042
66	Ac-EVRHQKLVFF-NH2	3.09198	0.72	1.76462	34.05	28.8793	26.1741
67	LVFF-NH2	2.70587	3.59	1.60108	35.44	32.3046	28.7048
68	GSNKGAIIGLM-NH2	3.00141	-4.12	1.69836	30.495	19.8198	21.1869
69	GKTKEGVLY-NH2	2.95915	-1.69	1.5649	21.565	20.4553	19.6539
70	KTKEGVLY-NH2	2.9363	-0.94	1.53694	21.79	21.1033	19.7267
71	TKEGVLY-NH2	2.86848	-0.5	1.50365	21.55	21.474	19.976
72	KEGVLY-NH2	2.81399	0.07	1.46879	21.305	21.8994	20.1042
73	EGVLY-NH2	2.72202	0.51	1.42959	21.265	22.307	20.4913
74	GVLY-NH2	2.62662	1.09	1.38703	20.69	22.879	20.9374
75	MAGASELGTGPGA-NH2	3.00304	-6.46	1.615	15.85	13.6225	16.5571
76	AGGYKPFNLETA-NH2	3.05307	-2.22	1.71139	26.64	22.8777	22.5213
77	GAPGGPAFPGQTQDPLYG-NH2	3.18073	-4.86	1.81671	20.185	20.3885	21.8438
78	Ac-ETHLHWHTVAK-NH2	3.0975	-2.78	1.71408	23.22	21.6554	21.5301
79	Ac-ETHLHWHTVAKET-NH2	3.15903	-3.93	1.75389	24.285	20.3519	20.9655
80	HT	2.34684	-1.72	0.697229	3.065	1.3599	0.71963
81	WHT	2.58899	-0.47	1.34908	17.27	19.5677	18.9248
82	HWHT	2.70395	-1.29	1.3955	17.95	18.5407	18.1289
83	LHWHT	2.79189	-0.3	1.53895	23.525	23.4351	22.2817
84	HLHWHT	2.86694	-1.11	1.56949	23.99	22.3184	21.535
85	THLHWHT	2.91534	-1.69	1.59737	23.665	21.7327	21.2613
86	ETHLHWHT	2.9677	-2.27	1.62408	23.7	21.0797	20.8962
87	SETHLHWHT	2.99845	-3.26	1.64689	23.45	19.8245	20.3494
88	Ac-EVHHQK	2.86021	-3.42	1.25696	10.28	9.84753	9.87471
89	EVHHQK	2.83841	-3.58	1.25696	7.43	9.76778	10.0313
90	EVRHQKLVFF	3.06986	1.04	1.76462	34.74	29.5932	26.7448
91	EVRHQK	2.85247	-3.36	1.26126	8.13	10.1314	10.1641
92	Ac-EVRHQK	2.87353	-3.2	1.26126	11.11	10.2179	10.0183
93	Ac-EVHHQKLVFF	3.08248	1.2	1.76328	35.46	29.7143	26.6713
94	EVHHQKLVFF	3.0782	1.25	1.76328	34.795	29.833	26.7719
95	Ac-EVRHQKLVFF	3.09059	1.41	1.76462	35.655	30.0283	26.7824
96	Ac-DAEFRH	2.84848	-1.71	1.40398	18.17	16.8665	16.0921
97	DAEFGH	2.7585	-2.01	1.3969	15.45	16.9334	16.8244
98	Ac-DAEFGH	2.78527	-1.85	1.3969	17.99	16.9709	16.6005
*All the abbreviations explained in the text. **Predicted using MLR. ***Predicted using MLR-MOO.
Table 2. (cont.)
#	Analyte	In-silico molecular descriptors		Licrospher, tG = 120 min, T = 40 °C
		log vdWvol.	c log P	log SumAA	tR / min	tR / min**	tR / min***
1	AA	2.16026	-0.74	0.693727	2.97	4.85384	2.38115
2	AG	2.10473	-1.28	0.677607	2.62	3.6013	1.88334
3	AF	2.34025	0.95	1.19976	19.15	25.9933	19.9358
4	YL	2.43936	1.86	1.21005	24.04	27.7984	20.5001
5	DD	2.28466	-1.98	0.664642	2.54	-0.94481	-1.05832
6	ML	2.45085	-0.17	1.1486	24.83	19.9476	16.076
7	WW	2.54198	2.18	1.62242	46.89	42.391	33.7692
8	GM	2.33183	-1.9	0.866878	7.42	6.35715	5.68675
9	GH	2.25998	-1.89	0.678518	2.74	0.28536	-0.08322
10	GL	2.25047	-0.08	1.05308	14.63	18.7045	14.4643
11	WF	2.50584	2.41	1.53567	44.53	40.5165	31.6466
12	GHG	2.3574	-2.63	0.848805	2.94	3.36326	3.97289
13	LPQIENVKGTEDSGTT-NH2	3.17359	-9.45	1.734	34.29	7.79927	19.0025
14	VKGTEDSGTT-NH2	2.93265	-6.41	1.43393	7.81	7.85243	14.3914
15	EHADLLAVVAASQKK-NH2	3.15635	-3.89	1.7336	52.96	23.2219	25.4979
16	VVAASQKK-NH2	2.88736	-3.24	1.37912	9.97	15.2145	16.7077
17	LAQAVRSS-NH2	2.87499	-3.36	1.45834	17.45	17.905	19.3533
18	SFSMIKEGDYN-NH2	3.06448	-4.2	1.7007	39.14	22.261	24.8885
19	Ac-CEQDGDPE-NH2	2.88683	-6.66	1.28488	14.69	2.23683	9.45246
20	YKIEAVKSEPVEPPLPSQ-NH2	3.25754	-1.94	1.79975	42.85	30.0225	29.2454
21	LPPGPAVVDLTEKLEGQGG-NH2	3.2262	-3.74	1.83696	59.31	26.8642	28.7849
22	VVDLTEKLEGQGG-NH2	3.07893	-4.2	1.69276	39.29	21.7475	24.4356
23	DRVYIHPF	2.97411	1.97	1.62798	49.15	37.6023	30.3324
24	ETS	2.44581	-2.47	0.884229	2.94	3.94906	4.43867
25	KETS	2.60632	-2.91	1.00647	3.2	5.73722	6.98115
26	AKETS	2.66948	-3.12	1.10106	3.45	7.74172	9.24111
27	VAKETS	2.75175	-2.45	1.22737	5.67	13.4012	13.6921
28	TVAKETS	2.81348	-3.03	1.29688	8.65	13.6843	14.8704
29	HTVAKETS	2.88463	-3.85	1.34811	10.13	12.4892	15.028
30	WHTVAKETS	2.9702	-2.59	1.63599	25.81	25.506	25.4882
31	HWHTVAKETS	3.02215	-4.1	1.6602	27.9	21.5388	24.0079
32	LHWHTVAKETS	3.06562	-2.42	1.7383	36.97	28.5722	28.2544
33	MAGAAAAG-NH2	2.76419	-4.37	1.34242	12.4	11.9774	15.0827
34	SKPKTNMKHMAGAAAAG-NH2	3.19306	-10.29	1.66614	27.17	3.1244	15.8721
35	Ac-HNPGYPHNPGYP-NH2	3.08125	-4.07	1.5563	31.4	17.3863	20.2081
36	Ac-HNPGYPHNPGYPHNPGYPHNPGYP-NH2	3.37167	-7.28	1.85733	44.23	16.3432	24.2204
37	HSDGIFTDS	2.92075	-3.56	1.58467	36.88	21.2052	22.7733
38	HSEGTFTSD	2.91622	-4.95	1.52257	22.23	15.2769	19.2105
39	YKIEAVQSETVEPPPPAQ-NH2	3.24571	-3.55	1.76283	38.85	24.2905	26.1612
40	TLSYPLVSVVSESLTPER-NH2	3.22509	-2.12	1.86564	66.29	32.3992	31.6508
41	PYPLRDVRGEPLEPPEPS-NH2	3.25827	-1.79	1.7819	44.88	29.7032	28.7399
42	EVHHQKLVFFAEDVGSNK-NH2	3.26986	-4.28	1.89332	50.32	26.7266	29.4864
43	EVHHQKLVFFAKDVGSNK-NH2	3.27479	-4.15	1.89348	46.39	27.0311	29.595
44	EVHHQKLVFFAQDVGSNK-NH2	3.27086	-4.98	1.89757	48.96	25.1584	29.0135
45	EVHHQKLVFFAGDVGSNK-NH2	3.25615	-4.45	1.89237	49.25	26.4067	29.405
46	EVHHQKLVFFAENVGSNK-NH2	3.27074	-4.98	1.89304	49.55	24.7995	28.6799
47	EVHHQKLVFFGEDVGSNK-NH2	3.26622	-4.82	1.89232	49.19	25.2857	28.8996
48	pEADPNKFYGLM-NH2	3.06337	-2.03	1.70603	32.12	28.5814	27.7126
49	DAEFRH-NH2	2.82867	-2.57	1.41229	18.39	18.7554	18.9587
50	Ac-DAEFRH-NH2	2.85026	-2.41	1.41229	24.8	18.9653	18.965
51	DAEFGH-NH2	2.80675	-3.23	1.40449	18.64	16.8183	18.0491
52	Ac-DAEFGH-NH2	2.83055	-3.07	1.40449	24.04	17.0038	18.0366
53	DAEFRHDSG-NH2	2.94272	-5.13	1.51468	18.19	14.142	18.453
54	DAEFGHDSG-NH2	2.89295	-5.27	1.50853	18.51	14.2844	18.6993
55	DAEFRHDSGY-NH2	3.0089	-3.93	1.60119	25.36	19.9794	22.2998
56	Ac-DAEFRHDSGY-NH2	3.02314	-3.77	1.60119	30.88	20.2677	22.3666
57	DAEFGHDSGF-NH2	2.9632	-3.79	1.65916	34.6	23.013	24.8444
58	Ac-DAEFGHDSGF-NH2	2.97937	-3.63	1.65916	38.27	23.2801	24.8949
59	EVHHQK-NH2	2.84134	-4.27	1.24055	5.78	7.82522	11.215
60	Ac-EVHHQK-NH2	2.86213	-4.11	1.24055	10.35	8.04358	11.2278
61	EVRHQK-NH2	2.8556	-4.06	1.24724	6.64	8.61045	11.6733
62	Ac-EVRHQK-NH2	2.87662	-3.9	1.24724	11.89	8.8267	11.6845
63	EVHHQKLVFF-NH2	3.07115	0.35	1.75899	54.63	36.8284	32.0454
64	Ac-EVHHQKLVFF-NH2	3.08413	0.51	1.75899	55.85	37.1293	32.122
65	EVRHQKLVFF-NH2	3.07959	0.56	1.76103	54.67	37.314	32.2159
66	Ac-EVRHQKLVFF-NH2	3.09198	0.72	1.76103	56.29	37.6213	32.2974
67	LVFF-NH2	2.70587	3.59	1.60217	56.33	43.7986	33.3705
68	GSNKGAIIGLM-NH2	3.00141	-4.12	1.67062	49.73	22.0652	24.4902
69	GKTKEGVLY-NH2	2.95915	-1.69	1.54937	31.4	24.8401	23.5901
70	KTKEGVLY-NH2	2.9363	-0.94	1.52035	31.35	26.0552	23.6289
71	TKEGVLY-NH2	2.86848	-0.5	1.48643	31.05	26.8959	23.6804
72	KEGVLY-NH2	2.81399	0.07	1.44279	30.51	27.2301	23.1014
73	EGVLY-NH2	2.72202	0.51	1.40192	30.07	27.9659	23.0156
74	GVLY-NH2	2.62662	1.09	1.35736	28.82	29.1215	23.1175
75	MAGASELGTGPGA-NH2	3.00304	-6.46	1.60412	22.08	13.1074	19.4567
76	AGGYKPFNLETA-NH2	3.05307	-2.22	1.70868	43.09	28.1697	27.5797
77	GAPGGPAFPGQTQDPLYG-NH2	3.18073	-4.86	1.81425	22.52	23.193	26.8713
78	Ac-ETHLHWHTVAK-NH2	3.0975	-2.78	1.73997	34.87	27.2478	27.5823
79	Ac-ETHLHWHTVAKET-NH2	3.15903	-3.93	1.78061	39.23	24.8888	27.106
80	HT	2.34684	-1.72	0.733197	2.95	1.63754	1.07741
81	WHT	2.58899	-0.47	1.42111	22.87	27.4097	23.6531
82	HWHT	2.70395	-1.29	1.46015	24.35	25.3889	23.1167
83	LHWHT	2.79189	-0.3	1.57818	36.01	31.5041	27.5517
84	HLHWHT	2.86694	-1.11	1.60574	37.21	29.573	27.0185
85	THLHWHT	2.91534	-1.69	1.63619	36.84	28.554	26.9655
86	ETHLHWHT	2.9677	-2.27	1.6602	37.12	27.1316	26.5447
87	SETHLHWHT	2.99845	-3.26	1.68124	36.71	24.8141	25.8319
88	Ac-EVHHQK	2.86021	-3.42	1.24055	11.23	9.95493	12.0319
89	EVHHQK	2.83841	-3.58	1.24055	6.71	9.74715	12.0272
90	EVRHQKLVFF	3.06986	1.04	1.76103	57.73	38.7323	32.8438
91	EVRHQK	2.85247	-3.36	1.24724	7.66	10.5619	12.4986
92	Ac-EVRHQK	2.87353	-3.2	1.24724	12.77	10.7782	12.5098
93	Ac-EVHHQKLVFF	3.08248	1.2	1.75899	59	39.0374	32.9236
94	EVHHQKLVFF	3.0782	1.25	1.75899	57.69	39.22	33.0159
95	Ac-EVRHQKLVFF	3.09059	1.41	1.76103	59.37	39.5273	33.0974
96	Ac-DAEFRH	2.84848	-1.71	1.41229	25.66	20.903	19.7797
97	DAEFGH	2.7585	-2.01	1.40449	19.71	20.6724	19.8374
98	Ac-DAEFGH	2.78527	-1.85	1.40449	25.09	20.8273	19.8011
*All the abbreviations explained in the text. **Predicted using MLR. ***Predicted using MLR-MOO.
Table 2. (cont.)
#	Analyte	In-silico molecular descriptors		Licrospher, tG = 20 min, T = 60 °C
		log vdWvol.	c log P	log SumAA	tR / min	tR / min**	tR / min***
1	AA	2.16026	-0.74	0.686636	2.92	3.40459	3.31199
2	AG	2.10473	-1.28	0.673021	2.525	2.97357	2.98543
3	AF	2.34025	0.95	1.04532	9.88	9.21517	9.02997
4	YL	2.43936	1.86	1.12156	10.745	10.6789	10.3531
5	DD	2.28466	-1.98	0.657056	2.445	1.54275	1.4616
6	ML	2.45085	-0.17	1.08386	11.225	8.4649	8.34112
7	WW	2.54198	2.18	1.3032	14.6	13.1472	12.8276
8	GM	2.33183	-1.9	0.841985	6.36	4.06155	4.06818
9	GH	2.25998	-1.89	0.668386	2.615	1.86349	1.80273
10	GL	2.25047	-0.08	0.988559	9.025	7.89872	7.87456
11	WF	2.50584	2.41	1.27231	14.45	13.0235	12.6862
12	GHG	2.3574	-2.63	0.841359	2.82	3.37264	3.44214
13	LPQIENVKGTEDSGTT-NH2	3.17359	-9.45	1.70114	11.18	7.15346	7.94058
14	VKGTEDSGTT-NH2	2.93265	-6.41	1.4188	6.14	6.46213	6.89395
15	EHADLLAVVAASQKK-NH2	3.15635	-3.89	1.71684	14.3	11.9263	12.081
16	VVAASQKK-NH2	2.88736	-3.24	1.40278	7.135	8.95524	9.0398
17	LAQAVRSS-NH2	2.87499	-3.36	1.42308	8.62	9.1903	9.3158
18	SFSMIKEGDYN-NH2	3.06448	-4.2	1.63538	12.16	10.8484	11.0619
19	Ac-CEQDGDPE-NH2	2.88683	-6.66	1.27921	7.315	4.44378	4.84116
20	YKIEAVKSEPVEPPLPSQ-NH2	3.25754	-1.94	1.77837	12.67	14.0141	13.8918
21	LPPGPAVVDLTEKLEGQGG-NH2	3.2262	-3.74	1.80462	15.435	13.0437	13.1835
22	VVDLTEKLEGQGG-NH2	3.07893	-4.2	1.66266	13.07	11.1843	11.4053
23	DRVYIHPF	2.97411	1.97	1.54095	14.26	14.8126	14.3044
24	ETS	2.44581	-2.47	0.845718	2.615	3.24835	3.22155
25	KETS	2.60632	-2.91	1.01828	2.98	4.76958	4.77961
26	AKETS	2.66948	-3.12	1.10924	3.265	5.66414	5.71042
27	VAKETS	2.75175	-2.45	1.23121	5.285	7.64254	7.62687
28	TVAKETS	2.81348	-3.03	1.28847	6.65	7.76694	7.80725
29	HTVAKETS	2.88463	-3.85	1.33866	7.02	7.56384	7.67476
30	WHTVAKETS	2.9702	-2.59	1.50325	10.01	10.6091	10.6171
31	HWHTVAKETS	3.02215	-4.1	1.53453	10.095	9.64888	9.81253
32	LHWHTVAKETS	3.06562	-2.42	1.62014	11.585	12.0646	12.0541
33	MAGAAAAG-NH2	2.76419	-4.37	1.33001	7.5	7.44893	7.72472
34	SKPKTNMKHMAGAAAAG-NH2	3.19306	-10.29	1.6756	9.6	6.04438	6.89411
35	Ac-HNPGYPHNPGYP-NH2	3.08125	-4.07	1.54617	10.33	9.62914	9.74433
36	Ac-HNPGYPHNPGYPHNPGYPHNPGYP-NH2	3.37167	-7.28	1.83193	11.7	10.0554	10.5035
37	HSDGIFTDS	2.92075	-3.56	1.50229	11.82	9.98928	10.1569
38	HSEGTFTSD	2.91622	-4.95	1.43505	9.13	7.92885	8.21458
39	YKIEAVQSETVEPPPPAQ-NH2	3.24571	-3.55	1.73862	11.835	12.1919	12.2413
40	TLSYPLVSVVSESLTPER-NH2	3.22509	-2.12	1.81558	16.94	14.5115	14.4683
41	PYPLRDVRGEPLEPPEPS-NH2	3.25827	-1.79	1.74115	13.435	13.6049	13.4358
42	EVHHQKLVFFAEDVGSNK-NH2	3.26986	-4.28	1.83321	13.815	12.8578	13.0436
43	EVHHQKLVFFAKDVGSNK-NH2	3.27479	-4.15	1.83973	13.08	13.0375	13.2083
44	EVHHQKLVFFAQDVGSNK-NH2	3.27086	-4.98	1.83721	13.585	12.3459	12.6169
45	EVHHQKLVFFAGDVGSNK-NH2	3.25615	-4.45	1.83251	13.695	12.7598	12.9778
46	EVHHQKLVFFAENVGSNK-NH2	3.27074	-4.98	1.83276	13.71	12.2842	12.552
47	EVHHQKLVFFGEDVGSNK-NH2	3.26622	-4.82	1.83225	13.66	12.4223	12.6749
48	pEADPNKFYGLM-NH2	3.06337	-2.03	1.63779	14.415	12.6382	12.5969
49	DAEFRH-NH2	2.82867	-2.57	1.31555	8.64	8.4685	8.4609
50	Ac-DAEFRH-NH2	2.85026	-2.41	1.31555	9.915	8.52084	8.47456
51	DAEFGH-NH2	2.80675	-3.23	1.31006	8.96	7.93594	8.02257
52	Ac-DAEFGH-NH2	2.83055	-3.07	1.31006	9.975	7.9801	8.02595
53	DAEFRHDSG-NH2	2.94272	-5.13	1.43854	8.44	7.7389	8.0245
54	DAEFGHDSG-NH2	2.89295	-5.27	1.43441	8.725	7.74452	8.08893
55	DAEFRHDSGY-NH2	3.0089	-3.93	1.5214	9.67	9.64768	9.79334
56	Ac-DAEFRHDSGY-NH2	3.02314	-3.77	1.5214	10.65	9.72634	9.84007
57	DAEFGHDSGF-NH2	2.9632	-3.79	1.55461	11.595	10.394	10.5899
58	Ac-DAEFGHDSGF-NH2	2.97937	-3.63	1.55461	12.205	10.4656	10.6277
59	EVHHQK-NH2	2.84134	-4.27	1.24944	4.625	6.11257	6.2451
60	Ac-EVHHQK-NH2	2.86213	-4.11	1.24944	6.805	6.16776	6.26234
61	EVRHQK-NH2	2.8556	-4.06	1.25334	5.145	6.28655	6.38407
62	Ac-EVRHQK-NH2	2.87662	-3.9	1.25334	7.325	6.34102	6.40041
63	EVHHQKLVFF-NH2	3.07115	0.35	1.6696	15.47	14.9831	14.6764
64	Ac-EVHHQKLVFF-NH2	3.08413	0.51	1.6696	15.75	15.0661	14.7285
65	EVRHQKLVFF-NH2	3.07959	0.56	1.67108	15.45	15.1437	14.8054
66	Ac-EVRHQKLVFF-NH2	3.09198	0.72	1.67108	15.825	15.2288	14.8602
67	LVFF-NH2	2.70587	3.59	1.46195	16.825	15.9528	15.4368
68	GSNKGAIIGLM-NH2	3.00141	-4.12	1.63749	14.725	11.1672	11.4303
69	GKTKEGVLY-NH2	2.95915	-1.69	1.52621	11.35	11.7009	11.6296
70	KTKEGVLY-NH2	2.9363	-0.94	1.49568	11.425	11.9554	11.7928
71	TKEGVLY-NH2	2.86848	-0.5	1.44545	11.42	11.8386	11.6474
72	KEGVLY-NH2	2.81399	0.07	1.40637	11.355	11.9396	11.7008
73	EGVLY-NH2	2.72202	0.51	1.3438	11.485	11.7344	11.4798
74	GVLY-NH2	2.62662	1.09	1.29403	11.37	11.8359	11.5616
75	MAGASELGTGPGA-NH2	3.00304	-6.46	1.5731	9.35	8.35921	8.84981
76	AGGYKPFNLETA-NH2	3.05307	-2.22	1.63949	12.97	12.5456	12.5375
77	GAPGGPAFPGQTQDPLYG-NH2	3.18073	-4.86	1.75089	12.975	11.5399	11.8134
78	Ac-ETHLHWHTVAK-NH2	3.0975	-2.78	1.6218	12.69	11.6845	11.6891
79	Ac-ETHLHWHTVAKET-NH2	3.15903	-3.93	1.66885	11.94	11.2052	11.3259
80	HT	2.34684	-1.72	0.679428	2.825	1.84797	1.69625
81	WHT	2.58899	-0.47	1.17114	9.745	8.96757	8.81957
82	HWHT	2.70395	-1.29	1.23578	9.815	8.81392	8.70751
83	LHWHT	2.79189	-0.3	1.39217	11.855	11.5181	11.3327
84	HLHWHT	2.86694	-1.11	1.43217	11.84	11.1646	11.0373
85	THLHWHT	2.91534	-1.69	1.46909	11.73	11.0474	10.9728
86	ETHLHWHT	2.9677	-2.27	1.50297	11.72	10.8735	10.8457
87	SETHLHWHT	2.99845	-3.26	1.53224	11.615	10.3787	10.4625
88	Ac-EVHHQK	2.86021	-3.42	1.24944	7.11	6.73157	6.74597
89	EVHHQK	2.83841	-3.58	1.24944	5.11	6.67994	6.7332
90	EVRHQKLVFF	3.06986	1.04	1.67108	16.045	15.5657	15.1793
91	EVRHQK	2.85247	-3.36	1.25334	5.655	6.8627	6.87995
92	Ac-EVRHQK	2.87353	-3.2	1.25334	7.46	6.91717	6.89629
93	Ac-EVHHQKLVFF	3.08248	1.2	1.6696	16.35	15.6288	15.2108
94	EVHHQKLVFF	3.0782	1.25	1.6696	16.04	15.6845	15.2644
95	Ac-EVRHQKLVFF	3.09059	1.41	1.67108	16.405	15.7908	15.3416
96	Ac-DAEFRH	2.84848	-1.71	1.31555	10	9.09237	8.96463
97	DAEFGH	2.7585	-2.01	1.31006	9.095	9.09231	9.07804
98	Ac-DAEFGH	2.78527	-1.85	1.31006	10.08	9.12616	9.06847
*All the abbreviations explained in the text. **Predicted using MLR. ***Predicted using MLR-MOO.
Table 2. (cont.)
#	Analyte	In-silico molecular descriptors		Licrospher, tG = 20 min, T = 80 °C
		log vdWvol.	c log P	log SumAA	tR / min	tR / min**	tR / min***
1	AA	2.16026	-0.74	0.681241	2.695	3.77474	3.75728
2	AG	2.10473	-1.28	0.665581	2.415	3.48897	3.50001
3	AF	2.34025	0.95	1.0103	9.05	9.44278	9.41066
4	YL	2.43936	1.86	1.0461	9.94	10.0481	9.96889
5	DD	2.28466	-1.98	0.643453	2.345	1.26973	1.24049
6	ML	2.45085	-0.17	1.03262	10.545	8.16121	8.13432
7	WW	2.54198	2.18	1.26102	13.62	13.2494	13.1881
8	GM	2.33183	-1.9	0.79796	5.31	3.64715	3.6433
9	GH	2.25998	-1.89	0.656098	2.455	1.73397	1.71304
10	GL	2.25047	-0.08	0.952308	8.23	8.29453	8.30409
11	WF	2.50584	2.41	1.22943	13.555	13.1455	13.0798
12	GHG	2.3574	-2.63	0.829947	2.55	3.44523	3.46368
13	LPQIENVKGTEDSGTT-NH2	3.17359	-9.45	1.66755	10.875	6.67236	6.87039
14	VKGTEDSGTT-NH2	2.93265	-6.41	1.38489	5.135	5.90834	6.01367
15	EHADLLAVVAASQKK-NH2	3.15635	-3.89	1.67284	13.99	11.1959	11.2376
16	VVAASQKK-NH2	2.88736	-3.24	1.34301	6.57	7.97012	7.98488
17	LAQAVRSS-NH2	2.87499	-3.36	1.39637	8.19	8.8841	8.92069
18	SFSMIKEGDYN-NH2	3.06448	-4.2	1.58263	11.67	10.0673	10.1215
19	Ac-CEQDGDPE-NH2	2.88683	-6.66	1.26387	6.71	3.9655	4.05913
20	YKIEAVKSEPVEPPLPSQ-NH2	3.25754	-1.94	1.729	12.61	12.9431	12.9122
21	LPPGPAVVDLTEKLEGQGG-NH2	3.2262	-3.74	1.77004	15.215	12.4786	12.5212
22	VVDLTEKLEGQGG-NH2	3.07893	-4.2	1.62304	11.675	10.6577	10.7186
23	DRVYIHPF	2.97411	1.97	1.49346	13.79	13.968	13.8447
24	ETS	2.44581	-2.47	0.833147	2.455	2.98714	2.97487
25	KETS	2.60632	-2.91	0.961421	2.82	3.69427	3.68099
26	AKETS	2.66948	-3.12	1.06258	2.855	4.8151	4.81629
27	VAKETS	2.75175	-2.45	1.18526	4.02	6.85025	6.84021
28	TVAKETS	2.81348	-3.03	1.24699	5.745	7.01575	7.0207
29	HTVAKETS	2.88463	-3.85	1.30016	6.13	6.78223	6.80406
30	WHTVAKETS	2.9702	-2.59	1.46359	9.405	9.94937	9.95272
31	HWHTVAKETS	3.02215	-4.1	1.49665	9.35	8.9735	9.0143
32	LHWHTVAKETS	3.06562	-2.42	1.58104	10.925	11.4109	11.4123
33	MAGAAAAG-NH2	2.76419	-4.37	1.31197	7.035	7.44976	7.52668
34	SKPKTNMKHMAGAAAAG-NH2	3.19306	-10.29	1.62757	9.11	5.1954	5.40126
35	Ac-HNPGYPHNPGYP-NH2	3.08125	-4.07	1.50488	10.015	8.71248	8.73667
36	Ac-HNPGYPHNPGYPHNPGYPHNPGYP-NH2	3.37167	-7.28	1.7893	11.525	9.019	9.12632
37	HSDGIFTDS	2.92075	-3.56	1.47494	11.24	9.74872	9.79864
38	HSEGTFTSD	2.91622	-4.95	1.4133	8.5	7.64571	7.72097
39	YKIEAVQSETVEPPPPAQ-NH2	3.24571	-3.55	1.6981	11.755	11.2498	11.2613
40	TLSYPLVSVVSESLTPER-NH2	3.22509	-2.12	1.77808	16.58	13.8808	13.8785
41	PYPLRDVRGEPLEPPEPS-NH2	3.25827	-1.79	1.70791	12.695	12.691	12.6497
42	EVHHQKLVFFAEDVGSNK-NH2	3.26986	-4.28	1.78951	13.435	12.0804	12.1308
43	EVHHQKLVFFAKDVGSNK-NH2	3.27479	-4.15	1.78986	12.62	12.1526	12.1979
44	EVHHQKLVFFAQDVGSNK-NH2	3.27086	-4.98	1.7933	13.205	11.5961	11.6678
45	EVHHQKLVFFAGDVGSNK-NH2	3.25615	-4.45	1.78909	13.35	12.0412	12.1007
46	EVHHQKLVFFAENVGSNK-NH2	3.27074	-4.98	1.7893	13.3	11.5288	11.5995
47	EVHHQKLVFFGEDVGSNK-NH2	3.26622	-4.82	1.78831	13.22	11.668	11.7351
48	pEADPNKFYGLM-NH2	3.06337	-2.03	1.58535	13.97	11.8028	11.7946
49	DAEFRH-NH2	2.82867	-2.57	1.28892	7.985	7.9826	7.98086
50	Ac-DAEFRH-NH2	2.85026	-2.41	1.28892	9.28	7.95091	7.9379
51	DAEFGH-NH2	2.80675	-3.23	1.28466	8.275	7.55762	7.58077
52	Ac-DAEFGH-NH2	2.83055	-3.07	1.28466	9.38	7.50935	7.52054
53	DAEFRHDSG-NH2	2.94272	-5.13	1.41597	7.78	7.36168	7.43488
54	DAEFGHDSG-NH2	2.89295	-5.27	1.4128	8.065	7.55638	7.64794
55	DAEFRHDSGY-NH2	3.0089	-3.93	1.48359	8.93	8.97596	9.01225
56	Ac-DAEFRHDSGY-NH2	3.02314	-3.77	1.48359	9.995	8.99759	9.02487
57	DAEFGHDSGF-NH2	2.9632	-3.79	1.52776	10.92	10.1733	10.2314
58	Ac-DAEFGHDSGF-NH2	2.97937	-3.63	1.52776	11.625	10.1805	10.229
59	EVHHQK-NH2	2.84134	-4.27	1.19948	3.765	5.03848	5.05838
60	Ac-EVHHQK-NH2	2.86213	-4.11	1.19948	6.225	5.01255	5.02143
61	EVRHQK-NH2	2.8556	-4.06	1.20276	4.095	5.15484	5.16513
62	Ac-EVRHQK-NH2	2.87662	-3.9	1.20276	6.69	5.12747	5.12668
63	EVHHQKLVFF-NH2	3.07115	0.35	1.62335	14.91	14.246	14.176
64	Ac-EVHHQKLVFF-NH2	3.08413	0.51	1.62335	15.255	14.2763	14.1976
65	EVRHQKLVFF-NH2	3.07959	0.56	1.62459	14.89	14.3681	14.2897
66	Ac-EVRHQKLVFF-NH2	3.09198	0.72	1.62459	15.31	14.4027	14.3158
67	LVFF-NH2	2.70587	3.59	1.41797	16.23	15.8585	15.7488
68	GSNKGAIIGLM-NH2	3.00141	-4.12	1.59461	14.345	10.7902	10.8645
69	GKTKEGVLY-NH2	2.95915	-1.69	1.45728	10.765	10.6177	10.5963
70	KTKEGVLY-NH2	2.9363	-0.94	1.4221	10.83	10.7589	10.7129
71	TKEGVLY-NH2	2.86848	-0.5	1.38184	10.855	10.8959	10.8467
72	KEGVLY-NH2	2.81399	0.07	1.33746	10.775	10.9691	10.9076
73	EGVLY-NH2	2.72202	0.51	1.28803	10.94	11.1224	11.0626
74	GVLY-NH2	2.62662	1.09	1.2335	10.84	11.3227	11.2601
75	MAGASELGTGPGA-NH2	3.00304	-6.46	1.55096	9.02	8.21646	8.34705
76	AGGYKPFNLETA-NH2	3.05307	-2.22	1.5934	12.475	11.869	11.8717
77	GAPGGPAFPGQTQDPLYG-NH2	3.18073	-4.86	1.72024	12.685	11.083	11.1587
78	Ac-ETHLHWHTVAK-NH2	3.0975	-2.78	1.5824	12.125	10.9262	10.9287
79	Ac-ETHLHWHTVAKET-NH2	3.15903	-3.93	1.63205	11.425	10.446	10.4771
80	HT	2.34684	-1.72	0.666518	2.635	1.41888	1.36939
81	WHT	2.58899	-0.47	1.13862	8.99	8.75431	8.72303
82	HWHT	2.70395	-1.29	1.20575	9.05	8.44328	8.41931
83	LHWHT	2.79189	-0.3	1.35774	11.19	11.1888	11.1504
84	HLHWHT	2.86694	-1.11	1.3995	11.18	10.739	10.7129
85	THLHWHT	2.91534	-1.69	1.43823	11.085	10.6058	10.5926
86	ETHLHWHT	2.9677	-2.27	1.47305	11.08	10.3768	10.3741
87	SETHLHWHT	2.99845	-3.26	1.50379	10.98	9.91711	9.94243
88	Ac-EVHHQK	2.86021	-3.42	1.19948	6.44	5.56084	5.55007
89	EVHHQK	2.83841	-3.58	1.19948	4.04	5.59397	5.59453
90	EVRHQKLVFF	3.06986	1.04	1.62459	15.43	14.8099	14.7203
91	EVRHQK	2.85247	-3.36	1.20276	4.42	5.71952	5.71024
92	Ac-EVRHQK	2.87353	-3.2	1.20276	6.835	5.69215	5.67179
93	Ac-EVHHQKLVFF	3.08248	1.2	1.62335	15.775	14.8224	14.724
94	EVHHQKLVFF	3.0782	1.25	1.62335	15.46	14.8921	14.7936
95	Ac-EVRHQKLVFF	3.09059	1.41	1.62459	15.835	14.9474	14.8407
96	Ac-DAEFRH	2.84848	-1.71	1.28892	9.375	8.50622	8.47325
97	DAEFGH	2.7585	-2.01	1.28466	8.435	8.85019	8.85225
98	Ac-DAEFGH	2.78527	-1.85	1.28466	9.51	8.78102	8.77024
*All the abbreviations explained in the text. **Predicted using MLR. ***Predicted using MLR-MOO.
Table 2. (cont.)
#	Analyte	In-silico molecular descriptors		PRP, tG = 20 min, T = 40 °C
		log vdWvol.	c log P	log SumAA	tR / min	tR / min**	tR / min***
1	AA	2.16026	-0.74	0.804821	3.3075	4.17487	3.01891
2	AG	2.10473	-1.28	0.802089	3.2305	4.07252	2.59523
3	AF	2.34025	0.95	0.973128	7.5315	7.12446	6.01202
4	YL	2.43936	1.86	0.962843	8.2525	7.00877	6.56886
5	DD	2.28466	-1.98	0.800717	3.249	2.14597	1.97291
6	ML	2.45085	-0.17	0.935003	8.219	4.72971	4.70869
7	WW	2.54198	2.18	1.20844	12.8305	10.6427	9.34182
8	GM	2.33183	-1.9	0.856124	4.925	2.79853	2.5954
9	GH	2.25998	-1.89	0.800717	3.236	2.40196	2.05163
10	GL	2.25047	-0.08	0.888179	6.0695	5.4775	4.36487
11	WF	2.50584	2.41	1.15503	12.1845	10.2089	8.97517
12	GHG	2.3574	-2.63	0.97635	3.275	3.99932	3.27804
13	LPQIENVKGTEDSGTT-NH2	3.17359	-9.45	1.73119	9.1815	4.87837	5.59429
14	VKGTEDSGTT-NH2	2.93265	-6.41	1.50637	4.564	5.46247	5.68198
15	EHADLLAVVAASQKK-NH2	3.15635	-3.89	1.70969	11.4725	9.38732	9.66419
16	VVAASQKK-NH2	2.88736	-3.24	1.41797	4.4585	7.01684	7.22056
17	LAQAVRSS-NH2	2.87499	-3.36	1.43441	6.4285	7.27859	7.30396
18	SFSMIKEGDYN-NH2	3.06448	-4.2	1.61658	10.5155	8.23271	8.48746
19	Ac-CEQDGDPE-NH2	2.88683	-6.66	1.40722	6.8005	3.92331	4.47048
20	YKIEAVKSEPVEPPLPSQ-NH2	3.25754	-1.94	1.79518	10.6005	11.7456	12.0228
21	LPPGPAVVDLTEKLEGQGG-NH2	3.2262	-3.74	1.81664	12.7805	10.795	10.8699
22	VVDLTEKLEGQGG-NH2	3.07893	-4.2	1.65157	9.8395	8.71329	8.84754
23	DRVYIHPF	2.97411	1.97	1.49982	11.84	12.1994	12.0601
24	ETS	2.44581	-2.47	0.978637	3.286	3.53284	3.39213
25	KETS	2.60632	-2.91	1.1038	3.7175	4.08579	4.29978
26	AKETS	2.66948	-3.12	1.20112	3.4075	5.07455	5.13012
27	VAKETS	2.75175	-2.45	1.28914	3.8855	6.52065	6.53485
28	TVAKETS	2.81348	-3.03	1.35488	4.468	6.6774	6.75141
29	HTVAKETS	2.88463	-3.85	1.41179	5.0655	6.41317	6.68644
30	WHTVAKETS	2.9702	-2.59	1.53007	8.1175	8.84438	8.86132
31	HWHTVAKETS	3.02215	-4.1	1.56891	8.15	7.82759	8.08239
32	LHWHTVAKETS	3.06562	-2.42	1.61951	9.533	9.7916	9.89008
33	MAGAAAAG-NH2	2.76419	-4.37	1.41963	5.799	6.97357	6.41225
34	SKPKTNMKHMAGAAAAG-NH2	3.19306	-10.29	1.74624	7.6925	4.27108	5.09577
35	Ac-HNPGYPHNPGYP-NH2	3.08125	-4.07	1.64729	9.0995	8.73561	8.90203
36	Ac-HNPGYPHNPGYPHNPGYPHNPGYP-NH2	3.37167	-7.28	1.93242	10.51	8.65531	9.2943
37	HSDGIFTDS	2.92075	-3.56	1.51481	9.7805	8.12035	7.97213
38	HSEGTFTSD	2.91622	-4.95	1.49872	7.6245	6.69817	6.73371
39	YKIEAVQSETVEPPPPAQ-NH2	3.24571	-3.55	1.78554	10.0175	10.2957	10.6843
40	TLSYPLVSVVSESLTPER-NH2	3.22509	-2.12	1.80706	13.9485	12.0261	12.0205
41	PYPLRDVRGEPLEPPEPS-NH2	3.25827	-1.79	1.79546	10.9605	11.8728	12.1413
42	EVHHQKLVFFAEDVGSNK-NH2	3.26986	-4.28	1.8179	11.616	10.039	10.4505
43	EVHHQKLVFFAKDVGSNK-NH2	3.27479	-4.15	1.81776	10.8345	10.1127	10.5479
44	EVHHQKLVFFAQDVGSNK-NH2	3.27086	-4.98	1.81763	11.347	9.42966	9.90719
45	EVHHQKLVFFAGDVGSNK-NH2	3.25615	-4.45	1.81757	11.4055	9.98915	10.3215
46	EVHHQKLVFFAENVGSNK-NH2	3.27074	-4.98	1.81776	11.4495	9.43446	9.90936
47	EVHHQKLVFFGEDVGSNK-NH2	3.26622	-4.82	1.81763	11.499	9.60025	10.0324
48	pEADPNKFYGLM-NH2	3.06337	-2.03	1.62024	12.481	10.1519	10.199
49	DAEFRH-NH2	2.82867	-2.57	1.34537	6.8725	6.8007	7.00122
50	Ac-DAEFRH-NH2	2.85026	-2.41	1.34537	8.1685	6.78046	7.11648
51	DAEFGH-NH2	2.80675	-3.23	1.344	7.195	6.37393	6.4859
52	Ac-DAEFGH-NH2	2.83055	-3.07	1.344	8.365	6.337	6.60029
53	DAEFRHDSG-NH2	2.94272	-5.13	1.49969	6.893	6.36906	6.59535
54	DAEFGHDSG-NH2	2.89295	-5.27	1.49872	7.2235	6.59353	6.49567
55	DAEFRHDSGY-NH2	3.0089	-3.93	1.55871	8.261	7.8986	8.11199
56	Ac-DAEFRHDSGY-NH2	3.02314	-3.77	1.55871	9.3075	7.93205	8.23003
57	DAEFGHDSGF-NH2	2.9632	-3.79	1.5768	9.8565	8.65217	8.4262
58	Ac-DAEFGHDSGF-NH2	2.97937	-3.63	1.5768	10.6925	8.67111	8.54349
59	EVHHQK-NH2	2.84134	-4.27	1.28892	3.593	4.31469	5.09538
60	Ac-EVHHQK-NH2	2.86213	-4.11	1.28892	4.7965	4.30026	5.21094
61	EVRHQK-NH2	2.8556	-4.06	1.29003	3.7275	4.40846	5.26343
62	Ac-EVRHQK-NH2	2.87662	-3.9	1.29003	5.334	4.39257	5.37891
63	EVHHQKLVFF-NH2	3.07115	0.35	1.60228	12.3545	11.8271	11.8446
64	Ac-EVHHQKLVFF-NH2	3.08413	0.51	1.60228	12.7215	11.8692	11.9631
65	EVRHQKLVFF-NH2	3.07959	0.56	1.60282	12.3555	11.9529	12.0086
66	Ac-EVRHQKLVFF-NH2	3.09198	0.72	1.60282	12.793	11.9994	12.1273
67	LVFF-NH2	2.70587	3.59	1.31323	13.5445	12.4081	11.4619
68	GSNKGAIIGLM-NH2	3.00141	-4.12	1.59693	11.574	8.42949	8.36721
69	GKTKEGVLY-NH2	2.95915	-1.69	1.50229	8.833	9.22721	9.26923
70	KTKEGVLY-NH2	2.9363	-0.94	1.45697	8.8725	9.27591	9.38319
71	TKEGVLY-NH2	2.86848	-0.5	1.40586	9.019	9.289	9.21443
72	KEGVLY-NH2	2.81399	0.07	1.34792	8.926	9.20114	9.06886
73	EGVLY-NH2	2.72202	0.51	1.28103	9.2105	9.12571	8.74422
74	GVLY-NH2	2.62662	1.09	1.2014	8.9105	8.98208	8.39621
75	MAGASELGTGPGA-NH2	3.00304	-6.46	1.63919	7.5955	7.12888	7.00373
76	AGGYKPFNLETA-NH2	3.05307	-2.22	1.64385	10.998	10.4591	10.3028
77	GAPGGPAFPGQTQDPLYG-NH2	3.18073	-4.86	1.80113	11.292	9.91068	9.86143
78	Ac-ETHLHWHTVAK-NH2	3.0975	-2.78	1.61982	10.774	9.25806	9.60355
79	Ac-ETHLHWHTVAKET-NH2	3.15903	-3.93	1.68169	9.9965	8.86557	9.33991
80	HT	2.34684	-1.72	0.802774	3.2695	1.95228	2.17194
81	WHT	2.58899	-0.47	1.15927	7.8915	7.22043	6.76764
82	HWHT	2.70395	-1.29	1.24551	7.932	7.12745	6.9921
83	LHWHT	2.79189	-0.3	1.34596	9.7285	9.01411	8.772
84	HLHWHT	2.86694	-1.11	1.40398	9.7295	8.7485	8.72476
85	THLHWHT	2.91534	-1.69	1.4553	9.6745	8.76009	8.79495
86	ETHLHWHT	2.9677	-2.27	1.50147	9.7475	8.65741	8.81037
87	SETHLHWHT	2.99845	-3.26	1.54245	9.697	8.27479	8.46343
88	Ac-EVHHQK	2.86021	-3.42	1.28892	5.265	4.90263	5.74378
89	EVHHQK	2.83841	-3.58	1.28892	3.835	4.92432	5.62861
90	EVRHQKLVFF	3.06986	1.04	1.60282	13.027	12.4327	12.3824
91	EVRHQK	2.85247	-3.36	1.29003	4.0285	5.02807	5.80445
92	Ac-EVRHQK	2.87353	-3.2	1.29003	5.6975	5.01218	5.91992
93	Ac-EVHHQKLVFF	3.08248	1.2	1.60228	13.3805	12.4694	12.4959
94	EVHHQKLVFF	3.0782	1.25	1.60228	13.0215	12.5433	12.536
95	Ac-EVRHQKLVFF	3.09059	1.41	1.60282	13.443	12.5981	12.66
96	Ac-DAEFRH	2.84848	-1.71	1.34537	8.317	7.39064	7.657
97	DAEFGH	2.7585	-2.01	1.344	7.4	7.76435	7.44494
98	Ac-DAEFGH	2.78527	-1.85	1.344	8.529	7.70638	7.55823
*All the abbreviations explained in the text. **Predicted using MLR. ***Predicted using MLR-MOO.
Table 2. (cont.)
#	Analyte	In-silico molecular descriptors		PRP, tG = 60 min, T = 40 °C
		log vdWvol.	c log P	log SumAA	tR / min	tR / min**	tR / min***
1	AA	2.16026	-0.74	0.803457	3.302	4.6068	4.22654
2	AG	2.10473	-1.28	0.800717	3.2255	4.02405	4.27896
3	AF	2.34025	0.95	0.993877	9.43	10.8283	9.43661
4	YL	2.43936	1.86	0.959518	11.4695	10.8051	8.09193
5	DD	2.28466	-1.98	0.800717	3.245	1.1939	0.77414
6	ML	2.45085	-0.17	0.932474	11.221	6.31906	4.57431
7	WW	2.54198	2.18	1.33001	24.486	19.5855	18.1313
8	GM	2.33183	-1.9	0.853698	4.9105	2.23448	1.7795
9	GH	2.25998	-1.89	0.800029	3.2345	1.554	1.22646
10	GL	2.25047	-0.08	0.886491	6.4775	7.07698	6.22975
11	WF	2.50584	2.41	1.2398	22.5185	18.1095	16.2362
12	GHG	2.3574	-2.63	0.975432	3.2745	3.65496	4.15081
13	LPQIENVKGTEDSGTT-NH2	3.17359	-9.45	1.73006	16.344	2.61088	6.38467
14	VKGTEDSGTT-NH2	2.93265	-6.41	1.50529	4.516	4.75532	6.94998
15	EHADLLAVVAASQKK-NH2	3.15635	-3.89	1.70859	22.9315	12.4406	12.9464
16	VVAASQKK-NH2	2.88736	-3.24	1.41681	4.4225	8.79584	8.91533
17	LAQAVRSS-NH2	2.87499	-3.36	1.43329	7.9275	9.08604	9.44234
18	SFSMIKEGDYN-NH2	3.06448	-4.2	1.61993	19.913	10.4872	11.233
19	Ac-CEQDGDPE-NH2	2.88683	-6.66	1.40688	8.951	2.27963	4.3482
20	YKIEAVKSEPVEPPLPSQ-NH2	3.25754	-1.94	1.79372	20.9645	17.2362	16.4658
21	LPPGPAVVDLTEKLEGQGG-NH2	3.2262	-3.74	1.81544	26.9135	14.7316	15.3236
22	VVDLTEKLEGQGG-NH2	3.07893	-4.2	1.6505	17.979	11.113	11.9426
23	DRVYIHPF	2.97411	1.97	1.50488	23.398	19.7745	16.8148
24	ETS	2.44581	-2.47	0.977724	3.2815	3.24628	3.1289
25	KETS	2.60632	-2.91	1.10278	3.7325	4.12456	3.9948
26	AKETS	2.66948	-3.12	1.20003	3.401	5.57699	5.73092
27	VAKETS	2.75175	-2.45	1.28803	3.9345	8.25665	8.0138
28	TVAKETS	2.81348	-3.03	1.35372	4.4555	8.27036	8.36058
29	HTVAKETS	2.88463	-3.85	1.41078	4.739	7.55301	8.01277
30	WHTVAKETS	2.9702	-2.59	1.56158	12.7135	12.8247	12.8719
31	HWHTVAKETS	3.02215	-4.1	1.5978	12.9775	10.4926	11.3116
32	LHWHTVAKETS	3.06562	-2.42	1.64513	17.1545	14.3628	14.2012
33	MAGAAAAG-NH2	2.76419	-4.37	1.41797	6.369	7.80807	9.33732
34	SKPKTNMKHMAGAAAAG-NH2	3.19306	-10.29	1.74476	12.245	1.26132	5.49093
35	Ac-HNPGYPHNPGYP-NH2	3.08125	-4.07	1.64562	16.1635	11.2119	11.9243
36	Ac-HNPGYPHNPGYPHNPGYPHNPGYP-NH2	3.37167	-7.28	1.93075	20.843	9.80723	12.236
37	HSDGIFTDS	2.92075	-3.56	1.52009	17.0255	10.4523	11.1339
38	HSEGTFTSD	2.91622	-4.95	1.50447	10.967	7.55697	8.99188
39	YKIEAVQSETVEPPPPAQ-NH2	3.24571	-3.55	1.78419	19.137	14.149	14.3385
40	TLSYPLVSVVSESLTPER-NH2	3.22509	-2.12	1.80557	30.241	17.4753	17.0716
41	PYPLRDVRGEPLEPPEPS-NH2	3.25827	-1.79	1.79421	21.892	17.517	16.6568
42	EVHHQKLVFFAEDVGSNK-NH2	3.26986	-4.28	1.82341	23.609	13.561	14.2502
43	EVHHQKLVFFAKDVGSNK-NH2	3.27479	-4.15	1.82321	21.4365	13.7528	14.3353
44	EVHHQKLVFFAQDVGSNK-NH2	3.27086	-4.98	1.82315	22.869	12.2599	13.3509
45	EVHHQKLVFFAGDVGSNK-NH2	3.25615	-4.45	1.82302	22.9345	13.3576	14.2271
46	EVHHQKLVFFAENVGSNK-NH2	3.27074	-4.98	1.82328	23.1195	12.2666	13.3599
47	EVHHQKLVFFGEDVGSNK-NH2	3.26622	-4.82	1.82315	23.2205	12.594	13.6197
48	pEADPNKFYGLM-NH2	3.06337	-2.03	1.62366	25.3705	14.5737	14.0779
49	DAEFRH-NH2	2.82867	-2.57	1.3543	8.758	8.99912	8.73204
50	Ac-DAEFRH-NH2	2.85026	-2.41	1.3543	12.456	9.10747	8.6167
51	DAEFGH-NH2	2.80675	-3.23	1.35276	9.373	7.9395	8.18266
52	Ac-DAEFGH-NH2	2.83055	-3.07	1.35276	12.7725	8.02811	8.03372
53	DAEFRHDSG-NH2	2.94272	-5.13	1.50569	8.9485	7.02843	8.41571
54	DAEFGHDSG-NH2	2.89295	-5.27	1.50461	9.6285	7.17105	8.93345
55	DAEFRHDSGY-NH2	3.0089	-3.93	1.56336	13.067	10.0764	10.6845
56	Ac-DAEFRHDSGY-NH2	3.02314	-3.77	1.56336	16.2	10.2483	10.6772
57	DAEFGHDSGF-NH2	2.9632	-3.79	1.58704	17.4955	11.3037	12.2365
58	Ac-DAEFGHDSGF-NH2	2.97937	-3.63	1.58704	20.0135	11.4584	12.2001
59	EVHHQK-NH2	2.84134	-4.27	1.28847	3.5855	4.15843	4.44335
60	Ac-EVHHQK-NH2	2.86213	-4.11	1.28847	4.74	4.27365	4.33969
61	EVRHQK-NH2	2.8556	-4.06	1.28959	3.7285	4.44817	4.53024
62	Ac-EVRHQK-NH2	2.87662	-3.9	1.28959	5.365	4.56168	4.42366
63	EVHHQKLVFF-NH2	3.07115	0.35	1.61183	24.943	18.5857	16.585
64	Ac-EVHHQKLVFF-NH2	3.08413	0.51	1.61183	25.987	18.7678	16.5953
65	EVRHQKLVFF-NH2	3.07959	0.56	1.61236	24.9785	18.913	16.7416
66	Ac-EVRHQKLVFF-NH2	3.09198	0.72	1.61236	26.2215	19.1003	16.7606
67	LVFF-NH2	2.70587	3.59	1.33203	26.9395	20.8164	17.5613
68	GSNKGAIIGLM-NH2	3.00141	-4.12	1.59506	22.353	10.5683	11.5092
69	GKTKEGVLY-NH2	2.95915	-1.69	1.50051	14.3115	13.0751	12.3217
70	KTKEGVLY-NH2	2.9363	-0.94	1.45515	14.408	13.5367	12.2296
71	TKEGVLY-NH2	2.86848	-0.5	1.40398	14.6485	13.6751	12.2342
72	KEGVLY-NH2	2.81399	0.07	1.34596	14.2755	13.7689	11.9998
73	EGVLY-NH2	2.72202	0.51	1.27898	14.8065	13.7255	11.8799
74	GVLY-NH2	2.62662	1.09	1.19893	13.8135	13.6476	11.591
75	MAGASELGTGPGA-NH2	3.00304	-6.46	1.63769	11.258	7.30175	9.83924
76	AGGYKPFNLETA-NH2	3.05307	-2.22	1.64709	21.273	14.8863	14.6941
77	GAPGGPAFPGQTQDPLYG-NH2	3.18073	-4.86	1.80305	22.4905	12.7622	14.2143
78	Ac-ETHLHWHTVAK-NH2	3.0975	-2.78	1.64552	21.1595	13.4379	13.297
79	Ac-ETHLHWHTVAKET-NH2	3.15903	-3.93	1.70398	18.74	12.2314	12.7186
80	HT	2.34684	-1.72	0.802089	3.264	1.17251	0.23442
81	WHT	2.58899	-0.47	1.23121	11.0845	11.8973	11.1597
82	HWHT	2.70395	-1.29	1.30535	11.4855	11.2219	10.6847
83	LHWHT	2.79189	-0.3	1.39375	16.949	14.4499	13.2966
84	HLHWHT	2.86694	-1.11	1.44607	17.2535	13.5999	12.7601
85	THLHWHT	2.91534	-1.69	1.49276	17.1555	13.2633	12.7314
86	ETHLHWHT	2.9677	-2.27	1.53529	17.4675	12.7895	12.5181
87	SETHLHWHT	2.99845	-3.26	1.57322	17.419	11.6358	11.9691
88	Ac-EVHHQK	2.86021	-3.42	1.28847	5.268	5.55675	5.2306
89	EVHHQK	2.83841	-3.58	1.28847	3.825	5.45012	5.34887
90	EVRHQKLVFF	3.06986	1.04	1.61236	26.7465	19.8775	17.4837
91	EVRHQK	2.85247	-3.36	1.28959	4.018	5.75994	5.4512
92	Ac-EVRHQK	2.87353	-3.2	1.28959	5.922	5.87344	5.34461
93	Ac-EVHHQKLVFF	3.08248	1.2	1.61183	27.765	20.0484	17.4818
94	EVHHQKLVFF	3.0782	1.25	1.61183	26.8605	20.1771	17.6072
95	Ac-EVRHQKLVFF	3.09059	1.41	1.61236	28.0205	20.3791	17.6442
96	Ac-DAEFRH	2.84848	-1.71	1.3543	12.9605	10.4081	9.51866
97	DAEFGH	2.7585	-2.01	1.35276	10.007	10.5931	10.4129
98	Ac-DAEFGH	2.78527	-1.85	1.35276	13.2535	10.6568	10.2216
*All the abbreviations explained in the text. **Predicted using MLR. ***Predicted using MLR-MOO.
Table 2. (cont.)
#	Analyte	In-silico molecular descriptors		PRP, tG = 20 min, T = 60 °C
		log vdWvol.	c log P	log SumAA	tR / min	tR / min**	tR / min***
1	AA	2.16026	-0.74	0.802089	3.2665	4.105	3.84841
2	AG	2.10473	-1.28	0.799341	3.2005	3.98527	3.77468
3	AF	2.34025	0.95	0.952308	6.9755	6.75973	6.36838
4	YL	2.43936	1.86	0.930949	7.73	6.49279	6.02262
5	DD	2.28466	-1.98	0.79796	3.207	2.04504	1.91021
6	ML	2.45085	-0.17	0.912753	7.7855	4.32401	4.0403
7	WW	2.54198	2.18	1.17202	12.0665	9.99194	9.51393
8	GM	2.33183	-1.9	0.842609	4.47	2.50727	2.37086
9	GH	2.25998	-1.89	0.79796	3.1975	2.30302	2.15834
10	GL	2.25047	-0.08	0.873902	5.7635	5.21332	4.90619
11	WF	2.50584	2.41	1.12123	11.5325	9.62226	9.11761
12	GHG	2.3574	-2.63	0.97359	3.2295	3.82996	3.77058
13	LPQIENVKGTEDSGTT-NH2	3.17359	-9.45	1.7286	8.9905	4.31399	4.98142
14	VKGTEDSGTT-NH2	2.93265	-6.41	1.50352	4.209	5.03989	5.39811
15	EHADLLAVVAASQKK-NH2	3.15635	-3.89	1.70663	11.1595	8.978	9.13117
16	VVAASQKK-NH2	2.88736	-3.24	1.42127	4.2755	6.81076	6.86917
17	LAQAVRSS-NH2	2.87499	-3.36	1.43457	6.196	7.0131	7.08261
18	SFSMIKEGDYN-NH2	3.06448	-4.2	1.60217	10.1235	7.65438	7.82372
19	Ac-CEQDGDPE-NH2	2.88683	-6.66	1.41027	6.364	3.62034	3.99283
20	YKIEAVKSEPVEPPLPSQ-NH2	3.25754	-1.94	1.78972	10.582	11.3292	11.3145
21	LPPGPAVVDLTEKLEGQGG-NH2	3.2262	-3.74	1.81224	12.622	10.3387	10.4891
22	VVDLTEKLEGQGG-NH2	3.07893	-4.2	1.64836	9.5685	8.3089	8.48204
23	DRVYIHPF	2.97411	1.97	1.48344	11.4615	11.7951	11.3834
24	ETS	2.44581	-2.47	0.97635	3.2325	3.37591	3.30757
25	KETS	2.60632	-2.91	1.1014	3.504	3.88156	3.87173
26	AKETS	2.66948	-3.12	1.19866	3.176	4.83717	4.85677
27	VAKETS	2.75175	-2.45	1.28623	3.735	6.26998	6.23861
28	TVAKETS	2.81348	-3.03	1.35199	4.1775	6.39235	6.4224
29	HTVAKETS	2.88463	-3.85	1.40892	4.326	6.08978	6.20339
30	WHTVAKETS	2.9702	-2.59	1.51943	7.695	8.39568	8.40565
31	HWHTVAKETS	3.02215	-4.1	1.55895	7.6975	7.33741	7.49215
32	LHWHTVAKETS	3.06562	-2.42	1.60821	9.1155	9.3137	9.31964
33	MAGAAAAG-NH2	2.76419	-4.37	1.41397	5.576	6.58611	6.74027
34	SKPKTNMKHMAGAAAAG-NH2	3.19306	-10.29	1.74092	7.3925	3.63462	4.38138
35	Ac-HNPGYPHNPGYP-NH2	3.08125	-4.07	1.63699	8.811	8.21963	8.38024
36	Ac-HNPGYPHNPGYPHNPGYPHNPGYP-NH2	3.37167	-7.28	1.92184	10.2915	7.96624	8.45858
37	HSDGIFTDS	2.92075	-3.56	1.50488	9.328	7.66072	7.75594
38	HSEGTFTSD	2.91622	-4.95	1.49094	7.1655	6.23833	6.46033
39	YKIEAVQSETVEPPPPAQ-NH2	3.24571	-3.55	1.78419	9.887	9.90533	10.0377
40	TLSYPLVSVVSESLTPER-NH2	3.22509	-2.12	1.79734	13.8555	11.5297	11.53
41	PYPLRDVRGEPLEPPEPS-NH2	3.25827	-1.79	1.78696	10.8055	11.4113	11.3827
42	EVHHQKLVFFAEDVGSNK-NH2	3.26986	-4.28	1.81111	11.2915	9.52866	9.73148
43	EVHHQKLVFFAKDVGSNK-NH2	3.27479	-4.15	1.81097	10.501	9.60615	9.7973
44	EVHHQKLVFFAQDVGSNK-NH2	3.27086	-4.98	1.81345	11.047	8.94227	9.20973
45	EVHHQKLVFFAGDVGSNK-NH2	3.25615	-4.45	1.81077	11.1095	9.47373	9.6913
46	EVHHQKLVFFAENVGSNK-NH2	3.27074	-4.98	1.81104	11.1275	8.90431	9.1716
47	EVHHQKLVFFGEDVGSNK-NH2	3.26622	-4.82	1.81084	11.1475	9.07458	9.32685
48	pEADPNKFYGLM-NH2	3.06337	-2.03	1.60541	12.227	9.62735	9.59708
49	DAEFRH-NH2	2.82867	-2.57	1.33486	6.349	6.40701	6.39461
50	Ac-DAEFRH-NH2	2.85026	-2.41	1.33486	7.686	6.39178	6.36603
51	DAEFGH-NH2	2.80675	-3.23	1.33365	6.692	5.96311	6.00999
52	Ac-DAEFGH-NH2	2.83055	-3.07	1.33365	7.9295	5.93125	5.96492
53	DAEFRHDSG-NH2	2.94272	-5.13	1.49164	6.364	5.89951	6.1398
54	DAEFGHDSG-NH2	2.89295	-5.27	1.4908	6.7095	6.12247	6.37245
55	DAEFRHDSGY-NH2	3.0089	-3.93	1.54654	7.727	7.37981	7.51728
56	Ac-DAEFRHDSGY-NH2	3.02314	-3.77	1.54654	9.2815	7.41811	7.54176
57	DAEFGHDSGF-NH2	2.9632	-3.79	1.56526	9.3705	8.14247	8.26534
58	Ac-DAEFGHDSGF-NH2	2.97937	-3.63	1.56526	10.322	8.16631	8.27548
59	EVHHQK-NH2	2.84134	-4.27	1.29447	3.483	4.15419	4.29654
60	Ac-EVHHQK-NH2	2.86213	-4.11	1.29447	4.423	4.14475	4.2737
61	EVRHQK-NH2	2.8556	-4.06	1.29535	3.558	4.24897	4.37295
62	Ac-EVRHQK-NH2	2.87662	-3.9	1.29535	4.9595	4.23809	4.34867
63	EVHHQKLVFF-NH2	3.07115	0.35	1.59284	12.064	11.4623	11.2126
64	Ac-EVHHQKLVFF-NH2	3.08413	0.51	1.59284	12.4765	11.5093	11.2457
65	EVRHQKLVFF-NH2	3.07959	0.56	1.59329	12.0675	11.5941	11.3257
66	Ac-EVRHQKLVFF-NH2	3.09198	0.72	1.59329	12.549	11.6454	11.3631
67	LVFF-NH2	2.70587	3.59	1.28914	13.289	11.9721	11.382
68	GSNKGAIIGLM-NH2	3.00141	-4.12	1.58636	11.414	7.92183	8.07881
69	GKTKEGVLY-NH2	2.95915	-1.69	1.49108	8.5055	8.8037	8.72836
70	KTKEGVLY-NH2	2.9363	-0.94	1.44483	8.541	8.87001	8.72129
71	TKEGVLY-NH2	2.86848	-0.5	1.39252	8.7225	8.88935	8.69255
72	KEGVLY-NH2	2.81399	0.07	1.33304	8.5865	8.80882	8.55237
73	EGVLY-NH2	2.72202	0.51	1.26411	8.895	8.7306	8.4235
74	GVLY-NH2	2.62662	1.09	1.18156	8.606	8.57702	8.20532
75	MAGASELGTGPGA-NH2	3.00304	-6.46	1.63276	7.398	6.60992	6.98531
76	AGGYKPFNLETA-NH2	3.05307	-2.22	1.63144	10.6895	9.96136	9.94955
77	GAPGGPAFPGQTQDPLYG-NH2	3.18073	-4.86	1.79706	11.154	9.43278	9.68245
78	Ac-ETHLHWHTVAK-NH2	3.0975	-2.78	1.60842	10.4385	8.76898	8.81009
79	Ac-ETHLHWHTVAKET-NH2	3.15903	-3.93	1.67145	9.6505	8.34682	8.50164
80	HT	2.34684	-1.72	0.800029	3.228	1.85785	1.70315
81	WHT	2.58899	-0.47	1.13799	7.332	6.75815	6.52492
82	HWHT	2.70395	-1.29	1.22763	7.376	6.67503	6.53018
83	LHWHT	2.79189	-0.3	1.32715	9.235	8.54734	8.32318
84	HLHWHT	2.86694	-1.11	1.38721	9.214	8.27628	8.13519
85	THLHWHT	2.91534	-1.69	1.44012	9.1865	8.28373	8.20242
86	ETHLHWHT	2.9677	-2.27	1.48756	9.2615	8.17358	8.15195
87	SETHLHWHT	2.99845	-3.26	1.52969	9.222	7.76964	7.84373
88	Ac-EVHHQK	2.86021	-3.42	1.29447	4.78	4.76661	4.83192
89	EVHHQK	2.83841	-3.58	1.29447	3.604	4.78328	4.86193
90	EVRHQKLVFF	3.06986	1.04	1.59329	12.661	12.0873	11.7741
91	EVRHQK	2.85247	-3.36	1.29535	3.7575	4.88832	4.94767
92	Ac-EVRHQK	2.87353	-3.2	1.29535	5.233	4.87744	4.92339
93	Ac-EVHHQKLVFF	3.08248	1.2	1.59284	13.068	12.129	11.8018
94	EVHHQKLVFF	3.0782	1.25	1.59284	12.65	12.2041	11.8721
95	Ac-EVRHQKLVFF	3.09059	1.41	1.59329	13.115	12.2637	11.9177
96	Ac-DAEFRH	2.84848	-1.71	1.33486	7.8345	7.02173	6.93143
97	DAEFGH	2.7585	-2.01	1.33365	6.8815	7.38696	7.31849
98	Ac-DAEFGH	2.78527	-1.85	1.33365	8.0815	7.33413	7.25262
*All the abbreviations explained in the text. **Predicted using MLR. ***Predicted using MLR-MOO.
Table 2. (cont.)
#	Analyte	In-silico molecular descriptors		PRP, tG = 60 min, T = 60 °C
		log vdWvol.	c log P	log SumAA	tR / min	tR / min**	tR / min***
1	AA	2.16026	-0.74	0.804821	3.276	4.42637	2.13244
2	AG	2.10473	-1.28	0.802089	3.208	3.84966	1.50804
3	AF	2.34025	0.95	0.96895	8.396	9.72506	6.44179
4	YL	2.43936	1.86	0.933993	10.323	9.75667	6.89731
5	DD	2.28466	-1.98	0.800717	3.215	1.17778	0.73799
6	ML	2.45085	-0.17	0.916454	10.324	5.69713	4.44544
7	WW	2.54198	2.18	1.276	22.643	17.2951	12.4197
8	GM	2.33183	-1.9	0.846955	4.52	2.00307	1.52614
9	GH	2.25998	-1.89	0.800717	3.199	1.52939	0.83423
10	GL	2.25047	-0.08	0.876218	5.926	6.50599	3.92664
11	WF	2.50584	2.41	1.19201	20.955	16.0727	11.3955
12	GHG	2.3574	-2.63	0.97635	3.234	3.45878	2.69663
13	LPQIENVKGTEDSGTT-NH2	3.17359	-9.45	1.73111	15.815	2.23787	6.79256
14	VKGTEDSGTT-NH2	2.93265	-6.41	1.5061	4.207	4.35592	6.65677
15	EHADLLAVVAASQKK-NH2	3.15635	-3.89	1.70919	22.182	11.6595	12.4519
16	VVAASQKK-NH2	2.88736	-3.24	1.4239	4.275	8.41859	8.82756
17	LAQAVRSS-NH2	2.87499	-3.36	1.43696	7.451	8.60235	8.89608
18	SFSMIKEGDYN-NH2	3.06448	-4.2	1.6081	18.953	9.53289	10.5854
19	Ac-CEQDGDPE-NH2	2.88683	-6.66	1.4138	8.06	2.17513	4.98949
20	YKIEAVKSEPVEPPLPSQ-NH2	3.25754	-1.94	1.79232	20.934	16.1893	15.8135
21	LPPGPAVVDLTEKLEGQGG-NH2	3.2262	-3.74	1.81485	26.568	13.7783	14.2134
22	VVDLTEKLEGQGG-NH2	3.07893	-4.2	1.65099	17.338	10.3959	11.2349
23	DRVYIHPF	2.97411	1.97	1.49038	22.508	18.4212	15.4504
24	ETS	2.44581	-2.47	0.978637	3.238	3.10107	2.9065
25	KETS	2.60632	-2.91	1.1038	3.523	3.91851	4.33151
26	AKETS	2.66948	-3.12	1.20112	3.333	5.26739	5.5793
27	VAKETS	2.75175	-2.45	1.2887	3.819	7.79563	7.62914
28	TVAKETS	2.81348	-3.03	1.35449	4.179	7.78794	8.00158
29	HTVAKETS	2.88463	-3.85	1.41145	4.303	7.08502	7.98255
30	WHTVAKETS	2.9702	-2.59	1.54691	11.697	11.712	11.3915
31	HWHTVAKETS	3.02215	-4.1	1.58433	11.88	9.49852	10.3318
32	LHWHTVAKETS	3.06562	-2.42	1.63114	16.143	13.1798	12.8515
33	MAGAAAAG-NH2	2.76419	-4.37	1.41714	5.964	7.23922	7.50332
34	SKPKTNMKHMAGAAAAG-NH2	3.19306	-10.29	1.7439	11.466	0.89821	6.08167
35	Ac-HNPGYPHNPGYP-NH2	3.08125	-4.07	1.63979	15.481	10.352	11.2056
36	Ac-HNPGYPHNPGYPHNPGYPHNPGYP-NH2	3.37167	-7.28	1.92464	20.36	8.90751	12.0645
37	HSDGIFTDS	2.92075	-3.56	1.51121	15.952	9.58038	9.80461
38	HSEGTFTSD	2.91622	-4.95	1.49748	9.929	6.85791	8.09939
39	YKIEAVQSETVEPPPPAQ-NH2	3.24571	-3.55	1.78696	19.077	13.3278	13.9981
40	TLSYPLVSVVSESLTPER-NH2	3.22509	-2.12	1.79969	30.016	16.2943	15.7305
41	PYPLRDVRGEPLEPPEPS-NH2	3.25827	-1.79	1.78958	21.534	16.3856	15.9343
42	EVHHQKLVFFAEDVGSNK-NH2	3.26986	-4.28	1.81757	22.841	12.5498	13.6752
43	EVHHQKLVFFAKDVGSNK-NH2	3.27479	-4.15	1.81743	20.65	12.7357	13.8124
44	EVHHQKLVFFAQDVGSNK-NH2	3.27086	-4.98	1.81994	22.115	11.3624	12.9557
45	EVHHQKLVFFAGDVGSNK-NH2	3.25615	-4.45	1.81723	22.258	12.3495	13.4855
46	EVHHQKLVFFAENVGSNK-NH2	3.27074	-4.98	1.81743	22.393	11.3071	12.9179
47	EVHHQKLVFFGEDVGSNK-NH2	3.26622	-4.82	1.8173	22.393	11.6216	13.0886
48	pEADPNKFYGLM-NH2	3.06337	-2.03	1.61151	24.709	13.4375	12.9751
49	DAEFRH-NH2	2.82867	-2.57	1.34341	7.791	8.22608	8.32977
50	Ac-DAEFRH-NH2	2.85026	-2.41	1.34341	11.336	8.33866	8.50283
51	DAEFGH-NH2	2.80675	-3.23	1.34223	8.437	7.20945	7.59977
52	Ac-DAEFGH-NH2	2.83055	-3.07	1.34223	11.792	7.30404	7.77289
53	DAEFRHDSG-NH2	2.94272	-5.13	1.49831	7.793	6.35203	7.91833
54	DAEFGHDSG-NH2	2.89295	-5.27	1.49748	8.969	6.47628	7.75387
55	DAEFRHDSGY-NH2	3.0089	-3.93	1.55291	11.963	9.18761	10.0395
56	Ac-DAEFRHDSGY-NH2	3.02314	-3.77	1.55291	15.058	9.35809	10.2123
57	DAEFGHDSGF-NH2	2.9632	-3.79	1.57473	16.433	10.2873	10.5188
58	Ac-DAEFGHDSGF-NH2	2.97937	-3.63	1.57473	19.05	10.4421	10.6917
59	EVHHQK-NH2	2.84134	-4.27	1.29732	3.469	4.08744	5.80081
60	Ac-EVHHQK-NH2	2.86213	-4.11	1.29732	4.43	4.20628	5.97385
61	EVRHQK-NH2	2.8556	-4.06	1.2982	3.583	4.36559	6.04114
62	Ac-EVRHQK-NH2	2.87662	-3.9	1.2982	4.943	4.48287	6.21419
63	EVHHQKLVFF-NH2	3.07115	0.35	1.60195	24.267	17.3495	15.3962
64	Ac-EVHHQKLVFF-NH2	3.08413	0.51	1.60195	25.41	17.5294	15.569
65	EVRHQKLVFF-NH2	3.07959	0.56	1.60239	24.298	17.6617	15.6288
66	Ac-EVRHQKLVFF-NH2	3.09198	0.72	1.60239	25.657	17.8462	15.8016
67	LVFF-NH2	2.70587	3.59	1.30449	26.35	19.1424	14.3752
68	GSNKGAIIGLM-NH2	3.00141	-4.12	1.58894	21.918	9.73067	10.3792
69	GKTKEGVLY-NH2	2.95915	-1.69	1.49388	13.597	12.1765	11.559
70	KTKEGVLY-NH2	2.9363	-0.94	1.44762	13.658	12.6225	11.666
71	TKEGVLY-NH2	2.86848	-0.5	1.39533	13.954	12.7378	11.3468
72	KEGVLY-NH2	2.81399	0.07	1.33586	13.513	12.8163	11.0606
73	EGVLY-NH2	2.72202	0.51	1.26694	14.088	12.7411	10.488
74	GVLY-NH2	2.62662	1.09	1.18441	13.128	12.6319	9.86183
75	MAGASELGTGPGA-NH2	3.00304	-6.46	1.63558	10.765	6.66235	8.56437
76	AGGYKPFNLETA-NH2	3.05307	-2.22	1.63709	20.508	13.766	13.1574
77	GAPGGPAFPGQTQDPLYG-NH2	3.18073	-4.86	1.80195	22.139	11.8722	12.8115
78	Ac-ETHLHWHTVAK-NH2	3.0975	-2.78	1.63144	20.354	12.3035	12.4691
79	Ac-ETHLHWHTVAKET-NH2	3.15903	-3.93	1.69179	17.945	11.1723	12.1456
80	HT	2.34684	-1.72	0.802774	3.233	1.19725	1.0518
81	WHT	2.58899	-0.47	1.19838	9.883	10.4992	8.39153
82	HWHT	2.70395	-1.29	1.27784	10.156	9.96225	8.71274
83	LHWHT	2.79189	-0.3	1.36791	15.722	13.0659	11.1454
84	HLHWHT	2.86694	-1.11	1.42325	15.986	12.3114	11.1115
85	THLHWHT	2.91534	-1.69	1.47246	16.019	12.0333	11.2339
86	ETHLHWHT	2.9677	-2.27	1.51693	16.31	11.6124	11.2823
87	SETHLHWHT	2.99845	-3.26	1.55654	16.26	10.5299	10.8156
88	Ac-EVHHQK	2.86021	-3.42	1.29732	4.719	5.4354	6.7173
89	EVHHQK	2.83841	-3.58	1.29732	3.608	5.32438	6.54423
90	EVRHQKLVFF	3.06986	1.04	1.60239	25.305	18.5823	16.1457
91	EVRHQK	2.85247	-3.36	1.2982	3.79	5.62169	6.79534
92	Ac-EVRHQK	2.87353	-3.2	1.2982	5.332	5.73897	6.96838
93	Ac-EVHHQKLVFF	3.08248	1.2	1.60195	27.002	18.7562	16.3124
94	EVHHQKLVFF	3.0782	1.25	1.60195	25.88	18.8778	16.3662
95	Ac-EVRHQKLVFF	3.09059	1.41	1.60239	27.206	19.0714	16.545
96	Ac-DAEFRH	2.84848	-1.71	1.34341	11.846	9.58459	9.25706
97	DAEFGH	2.7585	-2.01	1.34223	8.978	9.73347	8.91293
98	Ac-DAEFGH	2.78527	-1.85	1.34223	12.242	9.80537	9.08614
*All the abbreviations explained in the text. **Predicted using MLR. ***Predicted using MLR-MOO.
Table 2. (cont.)
#	Analyte	In-silico molecular descriptors		PRP, tG = 20 min, T = 80 °C
		log vdWvol.	c log P	log SumAA	tR / min	tR / min**	tR / min***
1	AA	2.16026	-0.74	0.796574	3.214	4.13683	3.6883
2	AG	2.10473	-1.28	0.79379	3.15	4.02352	3.56964
3	AF	2.34025	0.95	0.924279	6.3505	6.36087	5.80646
4	YL	2.43936	1.86	0.899821	7.1065	6.04113	5.53443
5	DD	2.28466	-1.98	0.792392	3.148	2.04625	1.8943
6	ML	2.45085	-0.17	0.887617	7.275	3.95637	3.70359
7	WW	2.54198	2.18	1.08849	11.16	8.60103	7.97925
8	GM	2.33183	-1.9	0.826723	4.0815	2.32034	2.18017
9	GH	2.25998	-1.89	0.791691	3.139	2.29785	2.10611
10	GL	2.25047	-0.08	0.856729	5.212	5.02227	4.54584
11	WF	2.50584	2.41	1.0569	10.723	8.56518	7.90754
12	GHG	2.3574	-2.63	0.967548	3.1615	3.74671	3.56583
13	LPQIENVKGTEDSGTT-NH2	3.17359	-9.45	1.71892	8.684	3.72856	4.49603
14	VKGTEDSGTT-NH2	2.93265	-6.41	1.49693	4.0225	4.64383	5.01692
15	EHADLLAVVAASQKK-NH2	3.15635	-3.89	1.69609	10.717	8.43128	8.58186
16	VVAASQKK-NH2	2.88736	-3.24	1.41313	4.0165	6.44789	6.50295
17	LAQAVRSS-NH2	2.87499	-3.36	1.42423	5.859	6.61158	6.65259
18	SFSMIKEGDYN-NH2	3.06448	-4.2	1.58467	9.615	7.04362	7.23709
19	Ac-CEQDGDPE-NH2	2.88683	-6.66	1.40243	5.885	3.24076	3.68839
20	YKIEAVKSEPVEPPLPSQ-NH2	3.25754	-1.94	1.77757	10.4655	10.7259	10.6949
21	LPPGPAVVDLTEKLEGQGG-NH2	3.2262	-3.74	1.80106	12.321	9.73593	9.84143
22	VVDLTEKLEGQGG-NH2	3.07893	-4.2	1.63709	9.1865	7.77982	7.93385
23	DRVYIHPF	2.97411	1.97	1.46374	10.94	11.2502	10.7757
24	ETS	2.44581	-2.47	0.969882	3.1815	3.27304	3.18086
25	KETS	2.60632	-2.91	1.09482	3.323	3.70266	3.72138
26	AKETS	2.66948	-3.12	1.19229	3.246	4.61635	4.63006
27	VAKETS	2.75175	-2.45	1.27898	3.5225	5.99774	5.94352
28	TVAKETS	2.81348	-3.03	1.34498	3.931	6.0863	6.10104
29	HTVAKETS	2.88463	-3.85	1.40192	3.9415	5.74635	5.87825
30	WHTVAKETS	2.9702	-2.59	1.49638	7.154	7.75238	7.74618
31	HWHTVAKETS	3.02215	-4.1	1.53732	7.153	6.68326	6.86511
32	LHWHTVAKETS	3.06562	-2.42	1.58614	8.579	8.63994	8.63462
33	MAGAAAAG-NH2	2.76419	-4.37	1.40569	5.242	6.23671	6.2738
34	SKPKTNMKHMAGAAAAG-NH2	3.19306	-10.29	1.73231	6.96	3.05318	3.92384
35	Ac-HNPGYPHNPGYP-NH2	3.08125	-4.07	1.62459	8.4325	7.67728	7.83329
36	Ac-HNPGYPHNPGYPHNPGYPHNPGYP-NH2	3.37167	-7.28	1.90918	9.9825	7.25132	7.81346
37	HSDGIFTDS	2.92075	-3.56	1.49094	8.7535	7.16832	7.21524
38	HSEGTFTSD	2.91622	-4.95	1.47857	6.594	5.76846	5.97836
39	YKIEAVQSETVEPPPPAQ-NH2	3.24571	-3.55	1.77313	9.8475	9.31006	9.44902
40	TLSYPLVSVVSESLTPER-NH2	3.22509	-2.12	1.78405	13.574	10.9088	10.8508
41	PYPLRDVRGEPLEPPEPS-NH2	3.25827	-1.79	1.77481	10.5435	10.8083	10.7646
42	EVHHQKLVFFAEDVGSNK-NH2	3.26986	-4.28	1.7963	10.8155	8.85528	9.08024
43	EVHHQKLVFFAKDVGSNK-NH2	3.27479	-4.15	1.79623	10.0045	8.93293	9.14954
44	EVHHQKLVFFAQDVGSNK-NH2	3.27086	-4.98	1.79851	10.5975	8.26115	8.56305
45	EVHHQKLVFFAGDVGSNK-NH2	3.25615	-4.45	1.79609	10.684	8.80315	9.03025
46	EVHHQKLVFFAENVGSNK-NH2	3.27074	-4.98	1.79623	10.7115	8.22564	8.5298
47	EVHHQKLVFFGEDVGSNK-NH2	3.26622	-4.82	1.79602	10.641	8.39793	8.67891
48	pEADPNKFYGLM-NH2	3.06337	-2.03	1.58726	11.8275	9.02213	8.96926
49	DAEFRH-NH2	2.82867	-2.57	1.31931	5.689	5.96922	5.97946
50	Ac-DAEFRH-NH2	2.85026	-2.41	1.31931	7.065	5.9515	5.97057
51	DAEFGH-NH2	2.80675	-3.23	1.31827	6.0665	5.52945	5.58726
52	Ac-DAEFGH-NH2	2.83055	-3.07	1.31827	7.3835	5.4947	5.56418
53	DAEFRHDSG-NH2	2.94272	-5.13	1.47914	5.703	5.42034	5.6825
54	DAEFGHDSG-NH2	2.89295	-5.27	1.47842	6.09	5.65261	5.86979
55	DAEFRHDSGY-NH2	3.0089	-3.93	1.53122	7.036	6.8347	6.98781
56	Ac-DAEFRHDSGY-NH2	3.02314	-3.77	1.53122	8.125	6.87177	7.02456
57	DAEFGHDSGF-NH2	2.9632	-3.79	1.54851	8.7675	7.57572	7.63788
58	Ac-DAEFGHDSGF-NH2	2.97937	-3.63	1.54851	9.739	7.59798	7.66229
59	EVHHQK-NH2	2.84134	-4.27	1.28578	3.313	3.82627	4.07835
60	Ac-EVHHQK-NH2	2.86213	-4.11	1.28578	3.961	3.81447	4.07439
61	EVRHQK-NH2	2.8556	-4.06	1.28668	3.3605	3.92151	4.16683
62	Ac-EVRHQK-NH2	2.87662	-3.9	1.28668	4.2485	3.90823	4.16164
63	EVHHQKLVFF-NH2	3.07115	0.35	1.57276	11.5615	10.8471	10.554
64	Ac-EVHHQKLVFF-NH2	3.08413	0.51	1.57276	12.0295	10.893	10.5981
65	EVRHQKLVFF-NH2	3.07959	0.56	1.57322	11.556	10.9772	10.6707
66	Ac-EVRHQKLVFF-NH2	3.09198	0.72	1.57322	12.105	11.0276	10.7186
67	LVFF-NH2	2.70587	3.59	1.2572	12.862	11.3541	10.5932
68	GSNKGAIIGLM-NH2	3.00141	-4.12	1.57322	11.091	7.39691	7.51609
69	GKTKEGVLY-NH2	2.95915	-1.69	1.47741	7.9845	8.32808	8.22862
70	KTKEGVLY-NH2	2.9363	-0.94	1.43024	8.01	8.40499	8.24511
71	TKEGVLY-NH2	2.86848	-0.5	1.37694	8.2005	8.4407	8.2062
72	KEGVLY-NH2	2.81399	0.07	1.31597	8.056	8.37123	8.07234
73	EGVLY-NH2	2.72202	0.51	1.24527	8.415	8.30624	7.92184
74	GVLY-NH2	2.62662	1.09	1.16047	8.133	8.16405	7.68973
75	MAGASELGTGPGA-NH2	3.00304	-6.46	1.62315	7.0955	6.10803	6.43581
76	AGGYKPFNLETA-NH2	3.05307	-2.22	1.61574	10.238	9.38632	9.31092
77	GAPGGPAFPGQTQDPLYG-NH2	3.18073	-4.86	1.78376	10.9305	8.79915	8.99233
78	Ac-ETHLHWHTVAK-NH2	3.0975	-2.78	1.58625	9.9075	8.08543	8.15956
79	Ac-ETHLHWHTVAKET-NH2	3.15903	-3.93	1.65137	9.136	7.65677	7.86397
80	HT	2.34684	-1.72	0.79379	3.1705	1.84009	1.73428
81	WHT	2.58899	-0.47	1.09167	6.524	5.94939	5.67786
82	HWHT	2.70395	-1.29	1.18893	7.5385	5.93262	5.78845
83	LHWHT	2.79189	-0.3	1.29115	8.502	7.80552	7.54781
84	HLHWHT	2.86694	-1.11	1.35507	8.4755	7.55978	7.41518
85	THLHWHT	2.91534	-1.69	1.41111	8.492	7.5867	7.50544
86	ETHLHWHT	2.9677	-2.27	1.46075	8.5655	7.48108	7.47507
87	SETHLHWHT	2.99845	-3.26	1.50488	8.5365	7.08413	7.17836
88	Ac-EVHHQK	2.86021	-3.42	1.28578	4.094	4.44176	4.62234
89	EVHHQK	2.83841	-3.58	1.28578	3.358	4.46096	4.63247
90	EVRHQKLVFF	3.06986	1.04	1.57322	12.088	11.4756	11.1036
91	EVRHQK	2.85247	-3.36	1.28668	3.4235	4.56657	4.72996
92	Ac-EVRHQK	2.87353	-3.2	1.28668	4.416	4.55329	4.72476
93	Ac-EVHHQKLVFF	3.08248	1.2	1.57276	12.554	11.5181	11.1442
94	EVHHQKLVFF	3.0782	1.25	1.57276	12.08	11.5944	11.2096
95	Ac-EVRHQKLVFF	3.09059	1.41	1.57322	12.613	11.6512	11.2635
96	Ac-DAEFRH	2.84848	-1.71	1.31931	7.233	6.58694	6.52567
97	DAEFGH	2.7585	-2.01	1.31827	6.2495	6.97055	6.83271
98	Ac-DAEFGH	2.78527	-1.85	1.31827	7.5515	6.91434	6.79173
*All the abbreviations explained in the text. **Predicted using MLR. ***Predicted using MLR-MOO.
Table 2. (cont.)
#	Analyte	In-silico molecular descriptors		PRP, tG = 60 min, T = 80 °C
		log vdWvol.	c log P	log SumAA	tR / min	tR / min**	tR / min***
1	AA	2.16026	-0.74	0.796574	3.216	-4.16412	4.13683
2	AG	2.10473	-1.28	0.79379	3.148	-6.43261	4.02352
3	AF	2.34025	0.95	0.926857	7.148	7.54342	6.36087
4	YL	2.43936	1.86	0.899821	8.834	10.1655	6.04113
5	DD	2.28466	-1.98	0.792392	3.147	-9.0876	2.04625
6	ML	2.45085	-0.17	0.887054	9.136	1.73124	3.95637
7	WW	2.54198	2.18	1.18355	19.89	22.2516	8.60103
8	GM	2.33183	-1.9	0.826723	4.101	-7.43708	2.32034
9	GH	2.25998	-1.89	0.791691	3.14	-8.78081	2.29785
10	GL	2.25047	-0.08	0.856124	5.284	0.750222	5.02227
11	WF	2.50584	2.41	1.11227	18.535	20.4243	8.56518
12	GHG	2.3574	-2.63	0.967548	3.163	-4.94708	3.74671
13	LPQIENVKGTEDSGTT-NH2	3.17359	-9.45	1.71892	14.883	-2.58623	3.72856
14	VKGTEDSGTT-NH2	2.93265	-6.41	1.49721	4.032	0.7483	4.64383
15	EHADLLAVVAASQKK-NH2	3.15635	-3.89	1.69609	20.775	18.3446	8.43128
16	VVAASQKK-NH2	2.88736	-3.24	1.4133	4.024	9.96828	6.44789
17	LAQAVRSS-NH2	2.87499	-3.36	1.4239	6.674	9.88918	6.61158
18	SFSMIKEGDYN-NH2	3.06448	-4.2	1.58535	17.396	12.8588	7.04362
19	Ac-CEQDGDPE-NH2	2.88683	-6.66	1.40295	6.829	-3.84051	3.24076
20	YKIEAVKSEPVEPPLPSQ-NH2	3.25754	-1.94	1.77786	20.52	29.1722	10.7259
21	LPPGPAVVDLTEKLEGQGG-NH2	3.2262	-3.74	1.80106	25.552	22.9657	9.73593
22	VVDLTEKLEGQGG-NH2	3.07893	-4.2	1.63719	16.019	14.836	7.77982
23	DRVYIHPF	2.97411	1.97	1.46464	20.776	32.4159	11.2502
24	ETS	2.44581	-2.47	0.970347	3.181	-4.14289	3.27304
25	KETS	2.60632	-2.91	1.09517	3.324	-1.00995	3.70266
26	AKETS	2.66948	-3.12	1.19257	3.249	1.90589	4.61635
27	VAKETS	2.75175	-2.45	1.27944	3.529	7.88707	5.99774
28	TVAKETS	2.81348	-3.03	1.34537	3.937	8.16123	6.0863
29	HTVAKETS	2.88463	-3.85	1.40226	3.944	7.15678	5.74635
30	WHTVAKETS	2.9702	-2.59	1.51693	10.133	16.5078	7.75238
31	HWHTVAKETS	3.02215	-4.1	1.55606	10.17	12.1113	6.68326
32	LHWHTVAKETS	3.06562	-2.42	1.60282	14.46	20.5043	8.63994
33	MAGAAAAG-NH2	2.76419	-4.37	1.40569	5.416	5.14984	6.23671
34	SKPKTNMKHMAGAAAAG-NH2	3.19306	-10.29	1.73223	10.136	-5.36168	3.05318
35	Ac-HNPGYPHNPGYP-NH2	3.08125	-4.07	1.62459	14.28	14.8705	7.67728
36	Ac-HNPGYPHNPGYPHNPGYPHNPGYP-NH2	3.37167	-7.28	1.90918	19.364	13.2911	7.25132
37	HSDGIFTDS	2.92075	-3.56	1.49164	14.163	11.7054	7.16832
38	HSEGTFTSD	2.91622	-4.95	1.47943	8.405	5.78764	5.76846
39	YKIEAVQSETVEPPPPAQ-NH2	3.24571	-3.55	1.77342	18.645	22.6773	9.31006
40	TLSYPLVSVVSESLTPER-NH2	3.22509	-2.12	1.78419	29.092	28.6789	10.9088
41	PYPLRDVRGEPLEPPEPS-NH2	3.25827	-1.79	1.77488	20.692	29.6475	10.8083
42	EVHHQKLVFFAEDVGSNK-NH2	3.26986	-4.28	1.79713	21.355	20.731	8.85528
43	EVHHQKLVFFAKDVGSNK-NH2	3.27479	-4.15	1.79699	19.189	21.241	8.93293
44	EVHHQKLVFFAQDVGSNK-NH2	3.27086	-4.98	1.7992	20.699	18.0657	8.26115
45	EVHHQKLVFFAGDVGSNK-NH2	3.25615	-4.45	1.79685	20.887	20.0456	8.80315
46	EVHHQKLVFFAENVGSNK-NH2	3.27074	-4.98	1.79699	20.913	17.9822	8.22564
47	EVHHQKLVFFGEDVGSNK-NH2	3.26622	-4.82	1.79685	20.787	18.6024	8.39793
48	pEADPNKFYGLM-NH2	3.06337	-2.03	1.58782	23.414	21.4641	9.02213
49	DAEFRH-NH2	2.82867	-2.57	1.32035	3.237	9.03075	5.96922
50	Ac-DAEFRH-NH2	2.85026	-2.41	1.32035	9.613	9.67556	5.9515
51	DAEFGH-NH2	2.80675	-3.23	1.31952	6.912	6.39036	5.52945
52	Ac-DAEFGH-NH2	2.83055	-3.07	1.31952	10.192	7.03701	5.4947
53	DAEFRHDSG-NH2	2.94272	-5.13	1.47986	6.325	5.12171	5.42034
54	DAEFGHDSG-NH2	2.89295	-5.27	1.47929	7.059	4.51018	5.65261
55	DAEFRHDSGY-NH2	3.0089	-3.93	1.53199	9.901	11.8547	6.8347
56	Ac-DAEFRHDSGY-NH2	3.02314	-3.77	1.53199	12.969	12.4936	6.87177
57	DAEFGHDSGF-NH2	2.9632	-3.79	1.54986	14.507	13.0453	7.57572
58	Ac-DAEFGHDSGF-NH2	2.97937	-3.63	1.54986	17.239	13.6858	7.59798
59	EVHHQK-NH2	2.84134	-4.27	1.28601	3.317	1.06991	3.82627
60	Ac-EVHHQK-NH2	2.86213	-4.11	1.28601	3.969	1.71409	3.81447
61	EVRHQK-NH2	2.8556	-4.06	1.28668	3.356	1.93153	3.92151
62	Ac-EVRHQK-NH2	2.87662	-3.9	1.28668	4.239	2.57587	3.90823
63	EVHHQKLVFF-NH2	3.07115	0.35	1.57403	22.66	30.2827	10.8471
64	Ac-EVHHQKLVFF-NH2	3.08413	0.51	1.57403	23.994	30.9207	10.893
65	EVRHQKLVFF-NH2	3.07959	0.56	1.57438	22.673	31.1283	10.9772
66	Ac-EVRHQKLVFF-NH2	3.09198	0.72	1.57438	24.239	31.7658	11.0276
67	LVFF-NH2	2.70587	3.59	1.25959	24.933	30.7915	11.3541
68	GSNKGAIIGLM-NH2	3.00141	-4.12	1.57299	20.978	12.6563	7.39691
69	GKTKEGVLY-NH2	2.95915	-1.69	1.4777	12.03	18.5444	8.32808
70	KTKEGVLY-NH2	2.9363	-0.94	1.43056	12.069	19.6839	8.40499
71	TKEGVLY-NH2	2.86848	-0.5	1.37731	12.473	19.3369	8.4407
72	KEGVLY-NH2	2.81399	0.07	1.31639	11.966	19.2225	8.37123
73	EGVLY-NH2	2.72202	0.51	1.24576	12.694	18.2009	8.30624
74	GVLY-NH2	2.62662	1.09	1.16077	11.754	17.1802	8.16405
75	MAGASELGTGPGA-NH2	3.00304	-6.46	1.62315	9.907	5.37691	6.10803
76	AGGYKPFNLETA-NH2	3.05307	-2.22	1.61627	19.097	21.7901	9.38632
77	GAPGGPAFPGQTQDPLYG-NH2	3.18073	-4.86	1.78398	21.344	17.8887	8.79915
78	Ac-ETHLHWHTVAK-NH2	3.0975	-2.78	1.60293	18.729	19.1215	8.08543
79	Ac-ETHLHWHTVAKET-NH2	3.15903	-3.93	1.66586	16.297	17.046	7.65677
80	HT	2.34684	-1.72	0.79379	3.174	-7.96519	1.84009
81	WHT	2.58899	-0.47	1.14145	7.844	10.2966	5.94939
82	HWHT	2.70395	-1.29	1.22917	7.962	10.4976	5.93262
83	LHWHT	2.79189	-0.3	1.32305	13.536	18.0036	7.80552
84	HLHWHT	2.86694	-1.11	1.38274	13.7	17.1475	7.55978
85	THLHWHT	2.91534	-1.69	1.43553	13.871	16.911	7.5867
86	ETHLHWHT	2.9677	-2.27	1.48273	14.133	16.4656	7.48108
87	SETHLHWHT	2.99845	-3.26	1.52479	14.135	14.2016	7.08413
88	Ac-EVHHQK	2.86021	-3.42	1.28601	4.079	4.41898	4.44176
89	EVHHQK	2.83841	-3.58	1.28601	3.355	3.77401	4.46096
90	EVRHQKLVFF	3.06986	1.04	1.57438	24.105	33.0033	11.4756
91	EVRHQK	2.85247	-3.36	1.28668	3.43	4.67469	4.56657
92	Ac-EVRHQK	2.87353	-3.2	1.28668	4.417	5.31903	4.55329
93	Ac-EVHHQKLVFF	3.08248	1.2	1.57403	25.43	33.6258	11.5181
94	EVHHQKLVFF	3.0782	1.25	1.57403	24.101	33.8185	11.5944
95	Ac-EVRHQKLVFF	3.09059	1.41	1.57438	25.656	34.4711	11.6512
96	Ac-DAEFRH	2.84848	-1.71	1.32035	10.065	12.4198	6.58694
97	DAEFGH	2.7585	-2.01	1.31952	7.414	11.1371	6.97055
98	Ac-DAEFGH	2.78527	-1.85	1.31952	10.634	11.7861	6.91434
*All the abbreviations explained in the text. **Predicted using MLR. ***Predicted using MLR-MOO.
Table 2. (cont.)
#	Analyte	In-silico molecular descriptors		Disc. RP-Amide C-16, tG = 20 min, T = 40 °C
		log vdWvol.	c log P	log SumAA	tR / min	tR / min**	tR / min***
1	AA	2.16026	-0.74	0.597695	2.02	1.96657	1.64461
2	AG	2.10473	-1.28	0.598791	2.02	1.78032	1.51896
3	AF	2.34025	0.95	0.628389	2.31	2.71935	2.19945
4	YL	2.43936	1.86	0.638489	2.52	3.08845	2.4645
5	DD	2.28466	-1.98	0.60206	1.99	1.23795	1.12593
6	ML	2.45085	-0.17	0.636488	2.44	2.08482	1.75284
7	WW	2.54198	2.18	0.702431	6.16	3.44792	2.78893
8	GM	2.33183	-1.9	0.61595	2.1	1.29062	1.17651
9	GH	2.25998	-1.89	0.621176	1.98	1.41091	1.27355
10	GL	2.25047	-0.08	0.621176	2.19	2.2957	1.89872
11	WF	2.50584	2.41	0.680336	4.91	3.48881	2.79338
12	GHG	2.3574	-2.63	0.790285	1.96	1.81134	1.7572
13	LPQIENVKGTEDSGTT-NH2	3.17359	-9.45	1.51308	6.86	1.26614	2.2
14	VKGTEDSGTT-NH2	2.93265	-6.41	1.29951	1.94	1.92122	2.41773
15	EHADLLAVVAASQKK-NH2	3.15635	-3.89	1.49024	9.41	3.85059	3.99701
16	VVAASQKK-NH2	2.88736	-3.24	1.21484	1.95	3.06654	3.12502
17	LAQAVRSS-NH2	2.87499	-3.36	1.2159	2.29	3.02965	3.10133
18	SFSMIKEGDYN-NH2	3.06448	-4.2	1.35315	7.48	3.10281	3.30729
19	Ac-CEQDGDPE-NH2	2.88683	-6.66	1.2159	2.46	1.4233	1.96675
20	YKIEAVKSEPVEPPLPSQ-NH2	3.25754	-1.94	1.57484	8.42	5.10545	4.97901
21	LPPGPAVVDLTEKLEGQGG-NH2	3.2262	-3.74	1.59726	11.34	4.39251	4.50615
22	VVDLTEKLEGQGG-NH2	3.07893	-4.2	1.42765	7.51	3.47163	3.65843
23	DRVYIHPF	2.97411	1.97	1.2307	7.86	5.55531	4.89414
24	ETS	2.44581	-2.47	0.771587	1.95	1.68254	1.63617
25	KETS	2.60632	-2.91	0.897077	1.93	1.92369	1.94855
26	AKETS	2.66948	-3.12	0.994317	1.94	2.24885	2.29302
27	VAKETS	2.75175	-2.45	1.08027	1.94	2.91696	2.86417
28	TVAKETS	2.81348	-3.03	1.14551	1.94	2.89933	2.92732
29	HTVAKETS	2.88463	-3.85	1.20871	1.91	2.7441	2.89015
30	WHTVAKETS	2.9702	-2.59	1.27161	2.84	3.57275	3.54581
31	HWHTVAKETS	3.02215	-4.1	1.31973	2.84	3.02988	3.21795
32	LHWHTVAKETS	3.06562	-2.42	1.36305	6.22	4.01144	3.96067
33	MAGAAAAG-NH2	2.76419	-4.37	1.20466	2.32	2.6209	2.80786
34	SKPKTNMKHMAGAAAAG-NH2	3.19306	-10.29	1.53757	5.24	0.96404	2.0155
35	Ac-HNPGYPHNPGYP-NH2	3.08125	-4.07	1.44122	6.68	3.60207	3.76709
36	Ac-HNPGYPHNPGYPHNPGYPHNPGYP-NH2	3.37167	-7.28	1.7264	8.72	3.17549	3.7951
37	HSDGIFTDS	2.92075	-3.56	1.26387	3.85	3.12591	3.2249
38	HSEGTFTSD	2.91622	-4.95	1.26198	2.34	2.45111	2.74669
39	YKIEAVQSETVEPPPPAQ-NH2	3.24571	-3.55	1.57461	8.34	4.34234	4.44116
40	TLSYPLVSVVSESLTPER-NH2	3.22509	-2.12	1.57276	11.71	5.04818	4.9387
41	PYPLRDVRGEPLEPPEPS-NH2	3.25827	-1.79	1.57852	8.74	5.19602	5.04743
42	EVHHQKLVFFAEDVGSNK-NH2	3.26986	-4.28	1.57657	8.88	3.97077	4.17947
43	EVHHQKLVFFAKDVGSNK-NH2	3.27479	-4.15	1.57646	8.2	4.02692	4.21858
44	EVHHQKLVFFAQDVGSNK-NH2	3.27086	-4.98	1.57887	8.16	3.64382	3.95149
45	EVHHQKLVFFAGDVGSNK-NH2	3.25615	-4.45	1.57657	8.39	3.90578	4.1347
46	EVHHQKLVFFAENVGSNK-NH2	3.27074	-4.98	1.57726	8.76	3.63576	3.94385
47	EVHHQKLVFFGEDVGSNK-NH2	3.26622	-4.82	1.57669	8.46	3.71537	3.99965
48	pEADPNKFYGLM-NH2	3.06337	-2.03	1.36116	9.8	4.19293	4.08671
49	DAEFRH-NH2	2.82867	-2.57	1.09447	2.22	2.83786	2.81975
50	Ac-DAEFRH-NH2	2.85026	-2.41	1.09447	3.02	2.88842	2.85371
51	DAEFGH-NH2	2.80675	-3.23	1.09412	2.33	2.54454	2.61401
52	Ac-DAEFGH-NH2	2.83055	-3.07	1.09412	3.11	2.59226	2.64578
53	DAEFRHDSG-NH2	2.94272	-5.13	1.26458	2.27	2.34512	2.67298
54	DAEFGHDSG-NH2	2.89295	-5.27	1.26435	2.37	2.33728	2.67104
55	DAEFRHDSGY-NH2	3.0089	-3.93	1.31281	3.49	3.09247	3.25466
56	Ac-DAEFRHDSGY-NH2	3.02314	-3.77	1.31281	6.16	3.15214	3.29564
57	DAEFGHDSGF-NH2	2.9632	-3.79	1.31492	5.56	3.22722	3.35599
58	Ac-DAEFGHDSGF-NH2	2.97937	-3.63	1.31492	7.2	3.28443	3.39507
59	EVHHQK-NH2	2.84134	-4.27	1.1038	1.91	2.05057	2.27462
60	Ac-EVHHQK-NH2	2.86213	-4.11	1.1038	2.03	2.10211	2.30934
61	EVRHQK-NH2	2.8556	-4.06	1.09726	1.92	2.10051	2.3007
62	Ac-EVRHQK-NH2	2.87662	-3.9	1.09726	2.07	2.15181	2.33523
63	EVHHQKLVFF-NH2	3.07115	0.35	1.33425	8.24	5.19189	4.75787
64	Ac-EVHHQKLVFF-NH2	3.08413	0.51	1.33425	8.99	5.25305	4.8
65	EVRHQKLVFF-NH2	3.07959	0.56	1.33041	8.3	5.26248	4.80219
66	Ac-EVRHQKLVFF-NH2	3.09198	0.72	1.33041	9.13	5.32437	4.84489
67	LVFF-NH2	2.70587	3.59	0.948902	8.31	5.20509	4.32035
68	GSNKGAIIGLM-NH2	3.00141	-4.12	1.34889	8.24	3.19738	3.37387
69	GKTKEGVLY-NH2	2.95915	-1.69	1.26458	3.1	3.98412	3.82836
70	KTKEGVLY-NH2	2.9363	-0.94	1.21484	3.02	4.11572	3.86155
71	TKEGVLY-NH2	2.86848	-0.5	1.15897	3.27	4.12198	3.80247
72	KEGVLY-NH2	2.81399	0.07	1.09587	2.99	4.13669	3.73927
73	EGVLY-NH2	2.72202	0.51	1.02078	3.23	4.07264	3.60865
74	GVLY-NH2	2.62662	1.09	0.929419	3.05	3.99573	3.44911
75	MAGASELGTGPGA-NH2	3.00304	-6.46	1.42078	3.33	2.43974	2.92785
76	AGGYKPFNLETA-NH2	3.05307	-2.22	1.39358	7.87	4.28209	4.19046
77	GAPGGPAFPGQTQDPLYG-NH2	3.18073	-4.86	1.57634	6.63	3.79938	4.06524
78	Ac-ETHLHWHTVAK-NH2	3.0975	-2.78	1.36717	8.17	3.82026	3.8284
79	Ac-ETHLHWHTVAKET-NH2	3.15903	-3.93	1.43505	7.35	3.54155	3.71053
80	HT	2.34684	-1.72	0.617	1.99	1.36414	1.22844
81	WHT	2.58899	-0.47	0.823474	2.52	2.74009	2.43519
82	HWHT	2.70395	-1.29	0.946943	2.4	2.84311	2.65112
83	LHWHT	2.79189	-0.3	1.04297	4.91	3.71096	3.37526
84	HLHWHT	2.86694	-1.11	1.12156	5.26	3.63565	3.4132
85	THLHWHT	2.91534	-1.69	1.18127	5.62	3.606	3.46214
86	ETHLHWHT	2.9677	-2.27	1.23477	5.82	3.53925	3.47692
87	SETHLHWHT	2.99845	-3.26	1.28194	5.96	3.26814	3.3413
88	Ac-EVHHQK	2.86021	-3.42	1.1038	2.06	2.43728	2.54603
89	EVHHQK	2.83841	-3.58	1.1038	1.92	2.38697	2.51226
90	EVRHQKLVFF	3.06986	1.04	1.33041	8.68	5.50597	4.9748
91	EVRHQK	2.85247	-3.36	1.09726	1.92	2.44199	2.54194
92	Ac-EVRHQK	2.87353	-3.2	1.09726	2.1	2.49328	2.57647
93	Ac-EVHHQKLVFF	3.08248	1.2	1.33425	9.36	5.58785	5.0364
94	EVHHQKLVFF	3.0782	1.25	1.33425	8.62	5.61727	5.05751
95	Ac-EVRHQKLVFF	3.09059	1.41	1.33041	9.56	5.65893	5.0811
96	Ac-DAEFRH	2.84848	-1.71	1.09447	3.16	3.22829	3.09372
97	DAEFGH	2.7585	-2.01	1.09412	2.36	3.19243	3.07508
98	Ac-DAEFGH	2.78527	-1.85	1.09412	3.21	3.23658	3.1041
*All the abbreviations explained in the text. **Predicted using MLR. ***Predicted using MLR-MOO.
Table 2. (cont.)
#	Analyte	In-silico molecular descriptors		Disc. RP-Amide C-16, tG = 20 min, T = 60 °C
		log vdWvol.	c log P	log SumAA	tR / min	tR / min**	tR / min***
1	AA	2.16026	-0.74	0.591065	2.02	1.98658	1.7641
2	AG	2.10473	-1.28	0.588832	1.99	1.81783	1.66003
3	AF	2.34025	0.95	0.618048	2.31	2.61003	2.19194
4	YL	2.43936	1.86	0.631444	2.53	2.93646	2.41197
5	DD	2.28466	-1.98	0.593286	1.98	1.2557	1.11893
6	ML	2.45085	-0.17	0.62941	2.485	2.00237	1.66617
7	WW	2.54198	2.18	0.679428	5.88	3.17747	2.61624
8	GM	2.33183	-1.9	0.604226	2.09	1.27754	1.1255
9	GH	2.25998	-1.89	0.593286	1.96	1.3334	1.19458
10	GL	2.25047	-0.08	0.612784	2.205	2.25901	1.95967
11	WF	2.50584	2.41	0.661813	4.835	3.24199	2.66099
12	GHG	2.3574	-2.63	0.767156	1.95	1.77547	1.7551
13	LPQIENVKGTEDSGTT-NH2	3.17359	-9.45	1.50947	6.775	1.41974	2.14661
14	VKGTEDSGTT-NH2	2.93265	-6.41	1.29469	1.975	2.00607	2.41704
15	EHADLLAVVAASQKK-NH2	3.15635	-3.89	1.48287	9.185	3.78718	3.9811
16	VVAASQKK-NH2	2.88736	-3.24	1.21085	1.955	3.04628	3.13347
17	LAQAVRSS-NH2	2.87499	-3.36	1.21085	2.265	3.01155	3.11335
18	SFSMIKEGDYN-NH2	3.06448	-4.2	1.34753	7.265	3.07165	3.26139
19	Ac-CEQDGDPE-NH2	2.88683	-6.66	1.2079	2.39	1.50465	1.91438
20	YKIEAVKSEPVEPPLPSQ-NH2	3.25754	-1.94	1.57183	8.385	4.97441	4.99507
21	LPPGPAVVDLTEKLEGQGG-NH2	3.2262	-3.74	1.59106	11.065	4.3206	4.52801
22	VVDLTEKLEGQGG-NH2	3.07893	-4.2	1.42177	7.405	3.44301	3.66056
23	DRVYIHPF	2.97411	1.97	1.22427	7.8	5.31118	4.88831
24	ETS	2.44581	-2.47	0.767898	1.955	1.7163	1.65793
25	KETS	2.60632	-2.91	0.892651	1.915	1.93655	1.93086
26	AKETS	2.66948	-3.12	0.98945	1.93	2.25859	2.29732
27	VAKETS	2.75175	-2.45	1.077	1.945	2.89642	2.88746
28	TVAKETS	2.81348	-3.03	1.1427	1.95	2.89134	2.94902
29	HTVAKETS	2.88463	-3.85	1.20085	1.92	2.72531	2.86671
30	WHTVAKETS	2.9702	-2.59	1.26174	2.735	3.4795	3.50509
31	HWHTVAKETS	3.02215	-4.1	1.30664	2.72	2.96409	3.13805
32	LHWHTVAKETS	3.06562	-2.42	1.35083	6	3.88202	3.90442
33	MAGAAAAG-NH2	2.76419	-4.37	1.1959	2.305	2.64965	2.86966
34	SKPKTNMKHMAGAAAAG-NH2	3.19306	-10.29	1.5275	3.26	1.11041	1.91932
35	Ac-HNPGYPHNPGYP-NH2	3.08125	-4.07	1.42635	6.255	3.52137	3.72792
36	Ac-HNPGYPHNPGYPHNPGYPHNPGYP-NH2	3.37167	-7.28	1.71122	8.36	3.15496	3.71034
37	HSDGIFTDS	2.92075	-3.56	1.25696	6.32	3.09683	3.22518
38	HSEGTFTSD	2.91622	-4.95	1.25139	2.305	2.45355	2.71224
39	YKIEAVQSETVEPPPPAQ-NH2	3.24571	-3.55	1.57148	8.17	4.27205	4.44805
40	TLSYPLVSVVSESLTPER-NH2	3.22509	-2.12	1.56937	11.575	4.93058	4.97574
41	PYPLRDVRGEPLEPPEPS-NH2	3.25827	-1.79	1.57229	8.585	5.0428	5.04927
42	EVHHQKLVFFAEDVGSNK-NH2	3.26986	-4.28	1.56608	8.595	3.88084	4.11729
43	EVHHQKLVFFAKDVGSNK-NH2	3.27479	-4.15	1.56597	7.975	3.9309	4.15372
44	EVHHQKLVFFAQDVGSNK-NH2	3.27086	-4.98	1.5682	8.325	3.57796	3.88128
45	EVHHQKLVFFAGDVGSNK-NH2	3.25615	-4.45	1.56573	8.225	3.8238	4.07978
46	EVHHQKLVFFAENVGSNK-NH2	3.27074	-4.98	1.56632	8.5	3.56821	3.87078
47	EVHHQKLVFFGEDVGSNK-NH2	3.26622	-4.82	1.56585	8.245	3.64382	3.93221
48	pEADPNKFYGLM-NH2	3.06337	-2.03	1.3518	9.425	4.06475	4.05124
49	DAEFRH-NH2	2.82867	-2.57	1.0799	2.14	2.74121	2.72468
50	Ac-DAEFRH-NH2	2.85026	-2.41	1.0799	2.775	2.77982	2.74249
51	DAEFGH-NH2	2.80675	-3.23	1.07882	2.25	2.4742	2.52542
52	Ac-DAEFGH-NH2	2.83055	-3.07	1.07882	2.885	2.50931	2.53913
53	DAEFRHDSG-NH2	2.94272	-5.13	1.25188	2.185	2.33558	2.60458
54	DAEFGHDSG-NH2	2.89295	-5.27	1.25115	2.285	2.34489	2.63986
55	DAEFRHDSGY-NH2	3.0089	-3.93	1.30038	2.97	3.02737	3.18609
56	Ac-DAEFRHDSGY-NH2	3.02314	-3.77	1.30038	5.525	3.07721	3.21708
57	DAEFGHDSGF-NH2	2.9632	-3.79	1.30168	8.42	3.16617	3.32416
58	Ac-DAEFGHDSGF-NH2	2.97937	-3.63	1.30168	6.77	3.21298	3.35159
59	EVHHQK-NH2	2.84134	-4.27	1.08672	1.865	1.99919	2.14314
60	Ac-EVHHQK-NH2	2.86213	-4.11	1.08672	1.98	2.03901	2.16237
61	EVRHQK-NH2	2.8556	-4.06	1.08565	1.87	2.06539	2.18525
62	Ac-EVRHQK-NH2	2.87662	-3.9	1.08565	2.015	2.1049	2.20412
63	EVHHQKLVFF-NH2	3.07115	0.35	1.32139	8.07	4.95457	4.70089
64	Ac-EVHHQKLVFF-NH2	3.08413	0.51	1.32139	8.795	5.00624	4.73401
65	EVRHQKLVFF-NH2	3.07959	0.56	1.32077	8.15	5.03222	4.75618
66	Ac-EVRHQKLVFF-NH2	3.09198	0.72	1.32077	8.935	5.08481	4.79038
67	LVFF-NH2	2.70587	3.59	0.942008	5.32	4.94771	4.32175
68	GSNKGAIIGLM-NH2	3.00141	-4.12	1.34713	8.065	3.20111	3.39963
69	GKTKEGVLY-NH2	2.95915	-1.69	1.2584	3.035	3.8805	3.8224
70	KTKEGVLY-NH2	2.9363	-0.94	1.20952	2.975	3.99128	3.84741
71	TKEGVLY-NH2	2.86848	-0.5	1.15381	3.225	3.9959	3.80447
72	KEGVLY-NH2	2.81399	0.07	1.08991	2.945	3.99495	3.73668
73	EGVLY-NH2	2.72202	0.51	1.01494	3.185	3.93419	3.62649
74	GVLY-NH2	2.62662	1.09	0.923762	2.985	3.85588	3.47954
75	MAGASELGTGPGA-NH2	3.00304	-6.46	1.4128	3.05	2.50185	2.94932
76	AGGYKPFNLETA-NH2	3.05307	-2.22	1.38489	7.41	4.17077	4.19201
77	GAPGGPAFPGQTQDPLYG-NH2	3.18073	-4.86	1.5675	6.165	3.76486	4.08015
78	Ac-ETHLHWHTVAK-NH2	3.0975	-2.78	1.3516	7.845	3.67709	3.72554
79	Ac-ETHLHWHTVAKET-NH2	3.15903	-3.93	1.42127	7.08	3.4392	3.61001
80	HT	2.34684	-1.72	0.595496	1.96	1.28905	1.11235
81	WHT	2.58899	-0.47	0.801404	2.395	2.56882	2.29793
82	HWHT	2.70395	-1.29	0.920123	2.28	2.65629	2.48335
83	LHWHT	2.79189	-0.3	1.02078	4.49	3.49764	3.2508
84	HLHWHT	2.86694	-1.11	1.09621	4.86	3.42118	3.26341
85	THLHWHT	2.91534	-1.69	1.15927	5.27	3.4227	3.33397
86	ETHLHWHT	2.9677	-2.27	1.21458	5.455	3.37686	3.35281
87	SETHLHWHT	2.99845	-3.26	1.2634	5.605	3.14642	3.22873
88	Ac-EVHHQK	2.86021	-3.42	1.08672	1.99	2.34991	2.40847
89	EVHHQK	2.83841	-3.58	1.08672	1.87	2.31161	2.39101
90	EVRHQKLVFF	3.06986	1.04	1.32077	8.475	5.26123	4.9423
91	EVRHQK	2.85247	-3.36	1.08565	1.875	2.38257	2.437
92	Ac-EVRHQK	2.87353	-3.2	1.08565	2.04	2.42209	2.45587
93	Ac-EVHHQKLVFF	3.08248	1.2	1.32139	9.14	5.31668	4.97957
94	EVHHQKLVFF	3.0782	1.25	1.32139	8.43	5.34554	5.00482
95	Ac-EVRHQKLVFF	3.09059	1.41	1.32077	9.28	5.39494	5.03558
96	Ac-DAEFRH	2.84848	-1.71	1.0799	2.865	3.09503	2.99193
97	DAEFGH	2.7585	-2.01	1.07882	2.275	3.09203	3.04041
98	Ac-DAEFGH	2.78527	-1.85	1.07882	2.91	3.12273	3.04896
*All the abbreviations explained in the text. **Predicted using MLR. ***Predicted using MLR-MOO.
Table 2. (cont.)
#	Analyte	In-silico molecular descriptors		Disc. RP-Amide C-16, tG = 20 min, T = 80 °C
		log vdWvol.	c log P	log SumAA	tR / min	tR / min**	tR / min***
1	AA	2.16026	-0.74	0.591065	1.99	2.2565	1.76738
2	AG	2.10473	-1.28	0.58995	1.965	2.04166	1.62544
3	AF	2.34025	0.95	0.630428	2.58	3.20089	2.49187
4	YL	2.43936	1.86	0.649335	3.095	3.68462	2.85709
5	DD	2.28466	-1.98	0.591065	1.955	1.08909	0.80702
6	ML	2.45085	-0.17	0.645422	2.96	2.27298	1.75381
7	WW	2.54198	2.18	0.730782	7.245	4.27478	3.43157
8	GM	2.33183	-1.9	0.606381	2.13	1.1362	0.85249
9	GH	2.25998	-1.89	0.58995	1.935	1.20738	0.90761
10	GL	2.25047	-0.08	0.62941	2.37	2.75638	2.18922
11	WF	2.50584	2.41	0.699838	6.445	4.27614	3.38607
12	GHG	2.3574	-2.63	0.765669	1.93	1.87262	1.73642
13	LPQIENVKGTEDSGTT-NH2	3.17359	-9.45	1.51362	7.365	1.15337	2.33137
14	VKGTEDSGTT-NH2	2.93265	-6.41	1.29601	1.96	2.0737	2.70892
15	EHADLLAVVAASQKK-NH2	3.15635	-3.89	1.48756	9.755	4.68374	5.01171
16	VVAASQKK-NH2	2.88736	-3.24	1.21299	2.025	3.63117	3.76215
17	LAQAVRSS-NH2	2.87499	-3.36	1.21748	2.51	3.62221	3.77037
18	SFSMIKEGDYN-NH2	3.06448	-4.2	1.35218	8.23	3.63321	3.96584
19	Ac-CEQDGDPE-NH2	2.88683	-6.66	1.20683	2.36	1.31066	1.95816
20	YKIEAVKSEPVEPPLPSQ-NH2	3.25754	-1.94	1.57749	8.93	6.42869	6.49567
21	LPPGPAVVDLTEKLEGQGG-NH2	3.2262	-3.74	1.59835	11.47	5.48896	5.828
22	VVDLTEKLEGQGG-NH2	3.07893	-4.2	1.42846	8.045	4.21229	4.56297
23	DRVYIHPF	2.97411	1.97	1.23147	8.655	7.00264	6.36193
24	ETS	2.44581	-2.47	0.769377	1.96	1.76469	1.61873
25	KETS	2.60632	-2.91	0.892095	1.93	2.02419	1.99515
26	AKETS	2.66948	-3.12	0.989005	1.95	2.49603	2.52867
27	VAKETS	2.75175	-2.45	1.07882	1.955	3.44237	3.40489
28	TVAKETS	2.81348	-3.03	1.14426	2.11	3.41761	3.49111
29	HTVAKETS	2.88463	-3.85	1.20112	2.11	3.13716	3.35762
30	WHTVAKETS	2.9702	-2.59	1.26905	3.735	4.28841	4.34539
31	HWHTVAKETS	3.02215	-4.1	1.31239	3.835	3.49368	3.79638
32	LHWHTVAKETS	3.06562	-2.42	1.35889	6.71	4.86695	4.9316
33	MAGAAAAG-NH2	2.76419	-4.37	1.19673	2.355	3.08868	3.36831
34	SKPKTNMKHMAGAAAAG-NH2	3.19306	-10.29	1.52673	5.32	0.64775	1.95869
35	Ac-HNPGYPHNPGYP-NH2	3.08125	-4.07	1.42765	6.62	4.28499	4.61615
36	Ac-HNPGYPHNPGYPHNPGYPHNPGYP-NH2	3.37167	-7.28	1.71257	8.56	3.66166	4.58298
37	HSDGIFTDS	2.92075	-3.56	1.26174	6.54	3.7216	3.91628
38	HSEGTFTSD	2.91622	-4.95	1.25431	2.74	2.75064	3.15359
39	YKIEAVQSETVEPPPPAQ-NH2	3.24571	-3.55	1.57553	8.57	5.37556	5.68411
40	TLSYPLVSVVSESLTPER-NH2	3.22509	-2.12	1.57864	11.81	6.40755	6.497
41	PYPLRDVRGEPLEPPEPS-NH2	3.25827	-1.79	1.5791	9.06	6.5391	6.58383
42	EVHHQKLVFFAEDVGSNK-NH2	3.26986	-4.28	1.57113	9.17	4.78808	5.21001
43	EVHHQKLVFFAKDVGSNK-NH2	3.27479	-4.15	1.57066	8.525	4.85766	5.26058
44	EVHHQKLVFFAQDVGSNK-NH2	3.27086	-4.98	1.57322	8.885	4.33735	4.86587
45	EVHHQKLVFFAGDVGSNK-NH2	3.25615	-4.45	1.57089	8.895	4.71165	5.15715
46	EVHHQKLVFFAENVGSNK-NH2	3.27074	-4.98	1.57124	8.955	4.32168	4.84976
47	EVHHQKLVFFGEDVGSNK-NH2	3.26622	-4.82	1.57101	9.045	4.43877	4.94189
48	pEADPNKFYGLM-NH2	3.06337	-2.03	1.35736	10.165	5.11993	5.12487
49	DAEFRH-NH2	2.82867	-2.57	1.08243	2.405	3.17912	3.17249
50	Ac-DAEFRH-NH2	2.85026	-2.41	1.08243	3.69	3.22573	3.19822
51	DAEFGH-NH2	2.80675	-3.23	1.08171	2.595	2.7958	2.88555
52	Ac-DAEFGH-NH2	2.83055	-3.07	1.08171	3.79	2.83605	2.90528
53	DAEFRHDSG-NH2	2.94272	-5.13	1.25406	2.44	2.55624	2.99051
54	DAEFGHDSG-NH2	2.89295	-5.27	1.25358	2.615	2.59649	3.04416
55	DAEFRHDSGY-NH2	3.0089	-3.93	1.30298	4.125	3.56712	3.84006
56	Ac-DAEFRHDSGY-NH2	3.02314	-3.77	1.30298	6.29	3.63417	3.88508
57	DAEFGHDSGF-NH2	2.9632	-3.79	1.30643	6.31	3.81395	4.05932
58	Ac-DAEFGHDSGF-NH2	2.97937	-3.63	1.30643	7.59	3.87548	4.09913
59	EVHHQK-NH2	2.84134	-4.27	1.08493	1.885	2.0353	2.28857
60	Ac-EVHHQK-NH2	2.86213	-4.11	1.08493	2.045	2.08412	2.31638
61	EVRHQK-NH2	2.8556	-4.06	1.08529	1.9	2.13853	2.3623
62	Ac-EVRHQK-NH2	2.87662	-3.9	1.08529	2.09	2.1868	2.3896
63	EVHHQKLVFF-NH2	3.07115	0.35	1.3296	9.1	6.45419	6.09415
64	Ac-EVHHQKLVFF-NH2	3.08413	0.51	1.3296	9.725	6.52456	6.1423
65	EVRHQKLVFF-NH2	3.07959	0.56	1.3298	9.13	6.57183	6.18135
66	Ac-EVRHQKLVFF-NH2	3.09198	0.72	1.3298	9.83	6.64386	6.23107
67	LVFF-NH2	2.70587	3.59	0.963788	9.595	6.64846	5.66541
68	GSNKGAIIGLM-NH2	3.00141	-4.12	1.35372	9.08	3.87285	4.1839
69	GKTKEGVLY-NH2	2.95915	-1.69	1.26316	4.69	4.86962	4.78741
70	KTKEGVLY-NH2	2.9363	-0.94	1.21458	4.62	5.03691	4.82751
71	TKEGVLY-NH2	2.86848	-0.5	1.16047	4.92	5.07771	4.77996
72	KEGVLY-NH2	2.81399	0.07	1.0976	4.46	5.09675	4.69121
73	EGVLY-NH2	2.72202	0.51	1.02531	4.77	5.05679	4.55538
74	GVLY-NH2	2.62662	1.09	0.936514	4.275	4.9854	4.36297
75	MAGASELGTGPGA-NH2	3.00304	-6.46	1.41697	3.92	2.82741	3.50618
76	AGGYKPFNLETA-NH2	3.05307	-2.22	1.39023	8.365	5.28821	5.32712
77	GAPGGPAFPGQTQDPLYG-NH2	3.18073	-4.86	1.57287	9.37	4.66383	5.16014
78	Ac-ETHLHWHTVAK-NH2	3.0975	-2.78	1.35851	8.355	4.53643	4.66045
79	Ac-ETHLHWHTVAKET-NH2	3.15903	-3.93	1.42716	7.66	4.15981	4.48174
80	HT	2.34684	-1.72	0.591065	1.945	1.09023	0.77842
81	WHT	2.58899	-0.47	0.818885	2.785	3.09913	2.68275
82	HWHT	2.70395	-1.29	0.931458	2.67	3.14999	2.89894
83	LHWHT	2.79189	-0.3	1.03583	5.875	4.41076	4.04502
84	HLHWHT	2.86694	-1.11	1.10755	6.075	4.24704	4.03043
85	THLHWHT	2.91534	-1.69	1.16909	6.325	4.22766	4.11915
86	ETHLHWHT	2.9677	-2.27	1.22324	6.46	4.13641	4.13506
87	SETHLHWHT	2.99845	-3.26	1.27161	6.505	3.78624	3.9496
88	Ac-EVHHQK	2.86021	-3.42	1.08493	2.055	2.54773	2.67521
89	EVHHQK	2.83841	-3.58	1.08493	1.89	2.50167	2.65
90	EVRHQKLVFF	3.06986	1.04	1.3298	9.425	6.91749	6.45281
91	EVRHQK	2.85247	-3.36	1.08529	1.9	2.6121	2.72939
92	Ac-EVRHQK	2.87353	-3.2	1.08529	2.09	2.66037	2.75668
93	Ac-EVHHQKLVFF	3.08248	1.2	1.3296	10.02	6.98734	6.50035
94	EVHHQKLVFF	3.0782	1.25	1.3296	9.385	7.03243	6.53721
95	Ac-EVRHQKLVFF	3.09059	1.41	1.3298	10.15	7.10608	6.58859
96	Ac-DAEFRH	2.84848	-1.71	1.08243	3.57	3.69571	3.56191
97	DAEFGH	2.7585	-2.01	1.08171	2.495	3.7394	3.63694
98	Ac-DAEFGH	2.78527	-1.85	1.08171	3.68	3.77164	3.6491
*All the abbreviations explained in the text. **Predicted using MLR. ***Predicted using MLR-MOO.
Table 2. (cont.)
#	Analyte	In-silico molecular descriptors		LiCrospher CN, tG = 20 min, T = 40 °C
		log vdWvol.	c log P	log SumAA	tR / min	tR / min**	tR / min***
1	AA	2.16026	-0.74	0.376577	1.53	1.25857	0.88382
2	AG	2.10473	-1.28	0.434569	1.48	1.57241	1.34881
3	AF	2.34025	0.95	0.537819	2.92	3.59958	2.78307
4	YL	2.43936	1.86	0.571709	3.63	4.33724	3.27677
5	DD	2.28466	-1.98	0.485721	1.5	0.97096	0.843
6	ML	2.45085	-0.17	0.545307	3.24	2.45761	1.85577
7	WW	2.54198	2.18	0.860937	10.81	7.09214	5.94676
8	GM	2.33183	-1.9	0.509203	1.92	1.1181	0.9558
9	GH	2.25998	-1.89	0.487138	1.57	1.13077	0.9919
10	GL	2.25047	-0.08	0.523746	2.17	2.93199	2.38522
11	WF	2.50584	2.41	0.770115	9.18	6.49781	5.30483
12	GHG	2.3574	-2.63	0.662758	1.62	1.96626	1.97652
13	LPQIENVKGTEDSGTT-NH2	3.17359	-9.45	1.37346	5.59	1.05815	2.38533
14	VKGTEDSGTT-NH2	2.93265	-6.41	1.14551	1.81	1.95176	2.65291
15	EHADLLAVVAASQKK-NH2	3.15635	-3.89	1.33985	10.43	5.13006	5.18529
16	VVAASQKK-NH2	2.88736	-3.24	1.05269	2.08	3.66434	3.64681
17	LAQAVRSS-NH2	2.87499	-3.36	1.04922	2.41	3.57444	3.58891
18	SFSMIKEGDYN-NH2	3.06448	-4.2	1.24724	8.79	4.26655	4.41949
19	Ac-CEQDGDPE-NH2	2.88683	-6.66	1.08135	1.69	1.2709	2.0409
20	YKIEAVKSEPVEPPLPSQ-NH2	3.25754	-1.94	1.43902	9.32	7.31139	6.88972
21	LPPGPAVVDLTEKLEGQGG-NH2	3.2262	-3.74	1.46642	11	6.26713	6.27321
22	VVDLTEKLEGQGG-NH2	3.07893	-4.2	1.30428	6.92	4.77906	4.93199
23	DRVYIHPF	2.97411	1.97	1.13799	11.52	8.30365	7.0657
24	ETS	2.44581	-2.47	0.58995	1.51	1.1094	1.04145
25	KETS	2.60632	-2.91	0.733197	1.7	1.66997	1.65464
26	AKETS	2.66948	-3.12	0.819544	1.68	2.15322	2.16996
27	VAKETS	2.75175	-2.45	0.913814	1.73	3.34424	3.1846
28	TVAKETS	2.81348	-3.03	0.972666	1.8	3.27534	3.23051
29	HTVAKETS	2.88463	-3.85	1.03862	1.99	3.05851	3.1806
30	WHTVAKETS	2.9702	-2.59	1.16316	3.07	4.99582	4.80785
31	HWHTVAKETS	3.02215	-4.1	1.20683	3.07	4.08066	4.22313
32	LHWHTVAKETS	3.06562	-2.42	1.2531	8.69	5.71249	5.45727
33	MAGAAAAG-NH2	2.76419	-4.37	1.02979	1.99	2.93555	3.22285
34	SKPKTNMKHMAGAAAAG-NH2	3.19306	-10.29	1.37894	4.95	0.39416	1.90698
35	Ac-HNPGYPHNPGYP-NH2	3.08125	-4.07	1.28149	7.23	4.65136	4.77135
36	Ac-HNPGYPHNPGYPHNPGYPHNPGYP-NH2	3.37167	-7.28	1.58252	10.48	4.18465	4.95759
37	HSDGIFTDS	2.92075	-3.56	1.13893	5.78	4.15235	4.20373
38	HSEGTFTSD	2.91622	-4.95	1.11826	3.17	2.87847	3.24843
39	YKIEAVQSETVEPPPPAQ-NH2	3.24571	-3.55	1.42846	8.07	5.98636	5.93756
40	TLSYPLVSVVSESLTPER-NH2	3.22509	-2.12	1.43008	12.45	7.18329	6.81463
41	PYPLRDVRGEPLEPPEPS-NH2	3.25827	-1.79	1.45025	10.28	7.53541	7.08013
42	EVHHQKLVFFAEDVGSNK-NH2	3.26986	-4.28	1.45788	11.73	5.62795	5.74008
43	EVHHQKLVFFAKDVGSNK-NH2	3.27479	-4.15	1.45803	11.21	5.71553	5.79595
44	EVHHQKLVFFAQDVGSNK-NH2	3.27086	-4.98	1.45743	11.5	5.07267	5.34493
45	EVHHQKLVFFAGDVGSNK-NH2	3.25615	-4.45	1.45818	11.63	5.54029	5.69681
46	EVHHQKLVFFAENVGSNK-NH2	3.27074	-4.98	1.45758	11.61	5.07524	5.34759
47	EVHHQKLVFFGEDVGSNK-NH2	3.26622	-4.82	1.463	11.63	5.26679	5.50473
48	pEADPNKFYGLM-NH2	3.06337	-2.03	1.25551	10.84	6.04758	5.70399
49	DAEFRH-NH2	2.82867	-2.57	0.981366	3.51	3.6732	3.5178
50	Ac-DAEFRH-NH2	2.85026	-2.41	0.981366	4.87	3.73203	3.53153
51	DAEFGH-NH2	2.80675	-3.23	0.980458	3.26	3.21587	3.22033
52	Ac-DAEFGH-NH2	2.83055	-3.07	0.980458	3.92	3.26764	3.22611
53	DAEFRHDSG-NH2	2.94272	-5.13	1.14082	3.41	2.87578	3.27893
54	DAEFGHDSG-NH2	2.89295	-5.27	1.14019	3.17	2.91296	3.36748
55	DAEFRHDSGY-NH2	3.0089	-3.93	1.19728	6.2	4.16178	4.26949
56	Ac-DAEFRHDSGY-NH2	3.02314	-3.77	1.19728	7.36	4.24331	4.3088
57	DAEFGHDSGF-NH2	2.9632	-3.79	1.20602	7.43	4.49629	4.59049
58	Ac-DAEFGHDSGF-NH2	2.97937	-3.63	1.20602	7.98	4.57168	4.62289
59	EVHHQK-NH2	2.84134	-4.27	0.963316	2.12	2.12884	2.35672
60	Ac-EVHHQK-NH2	2.86213	-4.11	0.963316	2.34	2.19012	2.37322
61	EVRHQK-NH2	2.8556	-4.06	0.963788	2.2	2.25404	2.42824
62	Ac-EVRHQK-NH2	2.87662	-3.9	0.963788	2.49	2.31471	2.44405
63	EVHHQKLVFF-NH2	3.07115	0.35	1.2335	12.83	7.6704	6.77573
64	Ac-EVHHQKLVFF-NH2	3.08413	0.51	1.2335	12.85	7.75561	6.81919
65	EVRHQKLVFF-NH2	3.07959	0.56	1.23376	12.87	7.81144	6.86533
66	Ac-EVRHQKLVFF-NH2	3.09198	0.72	1.23376	13.03	7.8985	6.91086
67	LVFF-NH2	2.70587	3.59	0.899273	11.33	8.0661	6.53736
68	GSNKGAIIGLM-NH2	3.00141	-4.12	1.23376	9.07	4.39208	4.54986
69	GKTKEGVLY-NH2	2.95915	-1.69	1.15014	6.34	5.60557	5.21414
70	KTKEGVLY-NH2	2.9363	-0.94	1.10037	6.41	5.77772	5.21828
71	TKEGVLY-NH2	2.86848	-0.5	1.04454	5.82	5.7848	5.1453
72	KEGVLY-NH2	2.81399	0.07	0.995196	5.76	5.91707	5.16316
73	EGVLY-NH2	2.72202	0.51	0.922725	5.02	5.83657	5.01037
74	GVLY-NH2	2.62662	1.09	0.836324	4.63	5.74045	4.80981
75	MAGASELGTGPGA-NH2	3.00304	-6.46	1.26998	2.65	2.91044	3.60791
76	AGGYKPFNLETA-NH2	3.05307	-2.22	1.27161	9.21	6.08759	5.79316
77	GAPGGPAFPGQTQDPLYG-NH2	3.18073	-4.86	1.44436	9.28	5.31652	5.59503
78	Ac-ETHLHWHTVAK-NH2	3.0975	-2.78	1.2615	11.16	5.41502	5.2308
79	Ac-ETHLHWHTVAKET-NH2	3.15903	-3.93	1.32139	9.63	4.91111	4.97266
80	HT	2.34684	-1.72	0.436163	1.62	0.50112	0.28454
81	WHT	2.58899	-0.47	0.803457	4.44	4.31627	3.75486
82	HWHT	2.70395	-1.29	0.897627	5.13	4.23967	3.83089
83	LHWHT	2.79189	-0.3	0.987219	8.22	5.61758	4.95635
84	HLHWHT	2.86694	-1.11	1.05115	8.83	5.37807	4.87977
85	THLHWHT	2.91534	-1.69	1.09482	8.59	5.20113	4.82134
86	ETHLHWHT	2.9677	-2.27	1.14457	8.7	5.07236	4.81014
87	SETHLHWHT	2.99845	-3.26	1.18013	8.72	4.54987	4.50625
88	Ac-EVHHQK	2.86021	-3.42	0.963316	2.35	2.73547	2.76103
89	EVHHQK	2.83841	-3.58	0.963316	2.11	2.67725	2.74799
90	EVRHQKLVFF	3.06986	1.04	1.23376	13.42	8.21652	7.16407
91	EVRHQK	2.85247	-3.36	0.963788	2.17	2.81088	2.82572
92	Ac-EVRHQK	2.87353	-3.2	0.963788	2.47	2.87155	2.84153
93	Ac-EVHHQKLVFF	3.08248	1.2	1.2335	13.4	8.30003	7.20596
94	EVHHQKLVFF	3.0782	1.25	1.2335	13.35	8.35232	7.24845
95	Ac-EVRHQKLVFF	3.09059	1.41	1.23376	13.54	8.44231	7.29694
96	Ac-DAEFRH	2.84848	-1.71	0.981366	4.9	4.28488	3.92452
97	DAEFGH	2.7585	-2.01	0.980458	3.25	4.31769	4.06102
98	Ac-DAEFGH	2.78527	-1.85	0.980458	3.91	4.36056	4.05678
*All the abbreviations explained in the text. **Predicted using MLR. ***Predicted using MLR-MOO.
Table 2. (cont.)
#	Analyte	In-silico molecular descriptors		Discovery HS F5-3, tG = 20 min, T = 40 °C
		log vdWvol.	c log P	log SumAA	tR / min	tR / min**	tR / min***
1	AA	2.16026	-0.74	0.67961	2.985	3.74237	4.04158
2	AG	2.10473	-1.28	0.658011	2.644	3.08933	3.87986
3	AF	2.34025	0.95	1.01799	9.442	9.1167	9.51294
4	YL	2.43936	1.86	1.09618	10.257	10.7271	10.5124
5	DD	2.28466	-1.98	0.645029	2.591	2.1983	1.78066
6	ML	2.45085	-0.17	1.0548	10.519	8.56196	8.74645
7	WW	2.54198	2.18	1.30415	15.023	13.4541	13.6231
8	GM	2.33183	-1.9	0.841422	6.092	4.63967	5.04902
9	GH	2.25998	-1.89	0.676694	3.253	2.68419	2.62015
10	GL	2.25047	-0.08	0.940616	8.228	7.41027	8.39336
11	WF	2.50584	2.41	1.25777	14.638	13.103	13.1788
12	GHG	2.3574	-2.63	0.839415	3.643	4.00027	4.46782
13	LPQIENVKGTEDSGTT-NH2	3.17359	-9.45	1.68112	10.267	8.10071	10.013
14	VKGTEDSGTT-NH2	2.93265	-6.41	1.39818	5.926	7.29808	8.19459
15	EHADLLAVVAASQKK-NH2	3.15635	-3.89	1.68938	14.773	12.7236	12.7835
16	VVAASQKK-NH2	2.88736	-3.24	1.3763	7.33	9.63787	9.58471
17	LAQAVRSS-NH2	2.87499	-3.36	1.4098	7.984	9.9646	10.2586
18	SFSMIKEGDYN-NH2	3.06448	-4.2	1.61054	11.85	11.584	11.9738
19	Ac-CEQDGDPE-NH2	2.88683	-6.66	1.2874	6.103	5.77227	6.42512
20	YKIEAVKSEPVEPPLPSQ-NH2	3.25754	-1.94	1.78337	12.003	15.3695	14.5201
21	LPPGPAVVDLTEKLEGQGG-NH2	3.2262	-3.74	1.79714	14.384	14.1083	14.2439
22	VVDLTEKLEGQGG-NH2	3.07893	-4.2	1.63405	11.444	11.8616	12.2871
23	DRVYIHPF	2.97411	1.97	1.54274	15.745	15.8302	14.234
24	ETS	2.44581	-2.47	0.836577	2.864	4.01502	3.72689
25	KETS	2.60632	-2.91	0.984437	5.37	5.33323	4.88919
26	AKETS	2.66948	-3.12	1.08059	4.386	6.29065	6.03443
27	VAKETS	2.75175	-2.45	1.21045	5.51	8.35895	8.03113
28	TVAKETS	2.81348	-3.03	1.26851	6.189	8.54728	8.31661
29	HTVAKETS	2.88463	-3.85	1.32527	7.194	8.51792	8.39336
30	WHTVAKETS	2.9702	-2.59	1.49443	10.714	11.5441	11.3488
31	HWHTVAKETS	3.02215	-4.1	1.52906	11.483	10.7007	10.8742
32	LHWHTVAKETS	3.06562	-2.42	1.6061	12.957	12.971	12.673
33	MAGAAAAG-NH2	2.76419	-4.37	1.32336	6.403	8.1827	9.16258
34	SKPKTNMKHMAGAAAAG-NH2	3.19306	-10.29	1.6644	10.682	7.19665	9.16316
35	Ac-HNPGYPHNPGYP-NH2	3.08125	-4.07	1.567	9.807	11.1383	11.0822
36	Ac-HNPGYPHNPGYPHNPGYPHNPGYP-NH2	3.37167	-7.28	1.86803	11.58	11.9811	12.7348
37	HSDGIFTDS	2.92075	-3.56	1.47571	11.54	10.5728	10.9975
38	HSEGTFTSD	2.91622	-4.95	1.41999	8.861	8.76449	9.38747
39	YKIEAVQSETVEPPPPAQ-NH2	3.24571	-3.55	1.75498	10.952	13.7259	13.3808
40	TLSYPLVSVVSESLTPER-NH2	3.22509	-2.12	1.81177	15.604	15.603	15.2448
41	PYPLRDVRGEPLEPPEPS-NH2	3.25827	-1.79	1.7779	12.884	15.4225	14.4779
42	EVHHQKLVFFAEDVGSNK-NH2	3.26986	-4.28	1.81095	14.954	13.8023	13.886
43	EVHHQKLVFFAKDVGSNK-NH2	3.27479	-4.15	1.81341	14.783	13.9327	13.946
44	EVHHQKLVFFAQDVGSNK-NH2	3.27086	-4.98	1.8143	14.68	13.2748	13.6278
45	EVHHQKLVFFAGDVGSNK-NH2	3.25615	-4.45	1.80922	14.868	13.6549	13.8958
46	EVHHQKLVFFAENVGSNK-NH2	3.27074	-4.98	1.81029	14.782	13.2257	13.5554
47	EVHHQKLVFFGEDVGSNK-NH2	3.26622	-4.82	1.80939	14.88	13.3484	13.6485
48	pEADPNKFYGLM-NH2	3.06337	-2.03	1.62528	13.022	13.5255	13.2206
49	DAEFRH-NH2	2.82867	-2.57	1.31429	9.683	9.47036	9.23843
50	Ac-DAEFRH-NH2	2.85026	-2.41	1.31429	10.01	9.58036	9.12373
51	DAEFGH-NH2	2.80675	-3.23	1.2966	9.068	8.73758	8.80678
52	Ac-DAEFGH-NH2	2.83055	-3.07	1.2966	9.089	8.84548	8.6723
53	DAEFRHDSG-NH2	2.94272	-5.13	1.43318	9.157	8.75715	9.32421
54	DAEFGHDSG-NH2	2.89295	-5.27	1.41979	9.651	8.52386	9.4412
55	DAEFRHDSGY-NH2	3.0089	-3.93	1.5189	10.538	10.7249	10.875
56	Ac-DAEFRHDSGY-NH2	3.02314	-3.77	1.5189	10.718	10.8417	10.824
57	DAEFGHDSGF-NH2	2.9632	-3.79	1.53557	11.585	11.0857	11.6395
58	Ac-DAEFGHDSGF-NH2	2.97937	-3.63	1.53557	11.299	11.2006	11.5712
59	EVHHQK-NH2	2.84134	-4.27	1.24291	7.537	7.20194	7.05298
60	Ac-EVHHQK-NH2	2.86213	-4.11	1.24291	7.711	7.31266	6.94516
61	EVRHQK-NH2	2.8556	-4.06	1.25251	7.713	7.47734	7.20106
62	Ac-EVRHQK-NH2	2.87662	-3.9	1.25251	8.012	7.58788	7.09151
63	EVHHQKLVFF-NH2	3.07115	0.35	1.64658	16.924	15.7093	14.6054
64	Ac-EVHHQKLVFF-NH2	3.08413	0.51	1.64658	16.339	15.8271	14.5646
65	EVRHQKLVFF-NH2	3.07959	0.56	1.65039	16.968	15.9185	14.6959
66	Ac-EVRHQKLVFF-NH2	3.09198	0.72	1.65039	16.44	16.0369	14.6603
67	LVFF-NH2	2.70587	3.59	1.42851	15.955	15.9799	15.1439
68	GSNKGAIIGLM-NH2	3.00141	-4.12	1.59653	13.712	11.5337	12.2925
69	GKTKEGVLY-NH2	2.95915	-1.69	1.49553	11.783	12.2968	11.8633
70	KTKEGVLY-NH2	2.9363	-0.94	1.46449	11.954	12.5435	11.8189
71	TKEGVLY-NH2	2.86848	-0.5	1.42088	11.15	12.4245	11.7896
72	KEGVLY-NH2	2.81399	0.07	1.38083	11.252	12.442	11.7684
73	EGVLY-NH2	2.72202	0.51	1.32736	10.498	12.2243	11.7657
74	GVLY-NH2	2.62662	1.09	1.27494	10.382	12.1343	11.871
75	MAGASELGTGPGA-NH2	3.00304	-6.46	1.5665	7.906	9.26677	10.6844
76	AGGYKPFNLETA-NH2	3.05307	-2.22	1.62407	12.39	13.3662	13.2026
77	GAPGGPAFPGQTQDPLYG-NH2	3.18073	-4.86	1.76193	11.399	12.8086	13.486
78	Ac-ETHLHWHTVAK-NH2	3.0975	-2.78	1.61108	13.949	12.7119	12.3315
79	Ac-ETHLHWHTVAKET-NH2	3.15903	-3.93	1.65875	12.981	12.3106	12.1739
80	HT	2.34684	-1.72	0.691347	3.547	2.92283	2.21971
81	WHT	2.58899	-0.47	1.17566	10.402	9.68252	9.66438
82	HWHT	2.70395	-1.29	1.24492	11.345	9.76598	9.59335
83	LHWHT	2.79189	-0.3	1.38272	13.233	12.1857	11.8294
84	HLHWHT	2.86694	-1.11	1.427	13.887	12.0069	11.6455
85	THLHWHT	2.91534	-1.69	1.46318	13.546	11.9389	11.6425
86	ETHLHWHT	2.9677	-2.27	1.49787	13.451	11.8487	11.5772
87	SETHLHWHT	2.99845	-3.26	1.52626	13.204	11.3684	11.3989
88	Ac-EVHHQK	2.86021	-3.42	1.24291	7.89	7.87345	7.26778
89	EVHHQK	2.83841	-3.58	1.24291	7.792	7.76364	7.3842
90	EVRHQKLVFF	3.06986	1.04	1.65039	17.627	16.3163	14.9924
91	EVRHQK	2.85247	-3.36	1.25251	7.992	8.04733	7.53843
92	Ac-EVRHQK	2.87353	-3.2	1.25251	8.151	8.15787	7.42889
93	Ac-EVHHQKLVFF	3.08248	1.2	1.64658	17.022	16.3876	14.8847
94	EVHHQKLVFF	3.0782	1.25	1.64658	17.558	16.4321	14.9438
95	Ac-EVRHQKLVFF	3.09059	1.41	1.65039	17.094	16.5972	14.9786
96	Ac-DAEFRH	2.84848	-1.71	1.31429	10.167	10.1492	9.44993
97	DAEFGH	2.7585	-2.01	1.2966	9.236	9.76991	9.76276
98	Ac-DAEFGH	2.78527	-1.85	1.2966	9.283	9.87517	9.60335
*All the abbreviations explained in the text. **Predicted using MLR. ***Predicted using MLR-MOO.
Table 2. (cont.)
#	Analyte	In-silico molecular descriptors		Chromolith, tG = 20 min, T = 40 °C
		log vdWvol.	c log P	log SumAA	tR / min	tR / min**	tR / min***
1	AA	2.16026	-0.74	0.507856	1.78	2.42974	2.14183
2	AG	2.10473	-1.28	0.500374	1.66	2.27019	2.01387
3	AF	2.34025	0.95	0.805501	5.905	6.30635	5.75328
4	YL	2.43936	1.86	0.844539	6.765	6.71349	6.10257
5	DD	2.28466	-1.98	0.495822	1.645	0.92262	0.86992
6	ML	2.45085	-0.17	0.796158	6.933	4.94193	4.60073
7	WW	2.54198	2.18	1.0976	10.408	9.66964	8.92622
8	GM	2.33183	-1.9	0.612148	3.398	2.1213	2.0215
9	GH	2.25998	-1.89	0.49955	1.682	1.10394	1.024
10	GL	2.25047	-0.08	0.721811	5.116	5.01785	4.58107
11	WF	2.50584	2.41	1.04297	10.072	9.23269	8.47594
12	GHG	2.3574	-2.63	0.67339	1.789	2.31628	2.2809
13	LPQIENVKGTEDSGTT-NH2	3.17359	-9.45	1.48426	7.663	4.31381	5.11347
14	VKGTEDSGTT-NH2	2.93265	-6.41	1.21659	3.401	4.06912	4.51579
15	EHADLLAVVAASQKK-NH2	3.15635	-3.89	1.47317	10.161	7.57763	7.72376
16	VVAASQKK-NH2	2.88736	-3.24	1.15528	3.709	5.4243	5.50881
17	LAQAVRSS-NH2	2.87499	-3.36	1.19835	5.45	5.92455	5.98929
18	SFSMIKEGDYN-NH2	3.06448	-4.2	1.39888	8.628	6.98112	7.14551
19	Ac-CEQDGDPE-NH2	2.88683	-6.66	1.11889	4.55	2.8896	3.39773
20	YKIEAVKSEPVEPPLPSQ-NH2	3.25754	-1.94	1.56513	8.715	9.47964	9.40368
21	LPPGPAVVDLTEKLEGQGG-NH2	3.2262	-3.74	1.58752	11.393	8.82665	8.92663
22	VVDLTEKLEGQGG-NH2	3.07893	-4.2	1.42155	8.559	7.16021	7.32169
23	DRVYIHPF	2.97411	1.97	1.30899	9.969	9.97101	9.4119
24	ETS	2.44581	-2.47	0.677789	1.748	2.0804	2.07996
25	KETS	2.60632	-2.91	0.804821	1.88	2.51004	2.59364
26	AKETS	2.66948	-3.12	0.902547	1.946	3.32636	3.41392
27	VAKETS	2.75175	-2.45	1.00826	2.753	4.6936	4.68908
28	TVAKETS	2.81348	-3.03	1.07173	3.561	4.7902	4.85717
29	HTVAKETS	2.88463	-3.85	1.1271	3.826	4.69616	4.86889
30	WHTVAKETS	2.9702	-2.59	1.29358	6.404	7.03021	7.0127
31	HWHTVAKETS	3.02215	-4.1	1.32764	6.51	6.37175	6.54017
32	LHWHTVAKETS	3.06562	-2.42	1.39758	7.854	8.03225	7.98988
33	MAGAAAAG-NH2	2.76419	-4.37	1.13669	4.196	5.13763	5.28303
34	SKPKTNMKHMAGAAAAG-NH2	3.19306	-10.29	1.46523	6.223	3.5873	4.50444
35	Ac-HNPGYPHNPGYP-NH2	3.08125	-4.07	1.3647	6.785	6.46455	6.65046
36	Ac-HNPGYPHNPGYPHNPGYPHNPGYP-NH2	3.37167	-7.28	1.66573	8.046	6.98613	7.54672
37	HSDGIFTDS	2.92075	-3.56	1.28432	8.233	6.58377	6.65211
38	HSEGTFTSD	2.91622	-4.95	1.24102	5.828	5.27451	5.52719
39	YKIEAVQSETVEPPPPAQ-NH2	3.24571	-3.55	1.5436	8.093	8.20438	8.32711
40	TLSYPLVSVVSESLTPER-NH2	3.22509	-2.12	1.59014	12.794	9.79417	9.70456
41	PYPLRDVRGEPLEPPEPS-NH2	3.25827	-1.79	1.5629	9.083	9.43773	9.35117
42	EVHHQKLVFFAEDVGSNK-NH2	3.26986	-4.28	1.59388	9.915	8.27978	8.47234
43	EVHHQKLVFFAKDVGSNK-NH2	3.27479	-4.15	1.59397	9.212	8.33159	8.51232
44	EVHHQKLVFFAQDVGSNK-NH2	3.27086	-4.98	1.59697	9.69	7.98582	8.25432
45	EVHHQKLVFFAGDVGSNK-NH2	3.25615	-4.45	1.59327	9.712	8.2503	8.45332
46	EVHHQKLVFFAENVGSNK-NH2	3.27074	-4.98	1.5936	9.801	7.86004	8.13473
47	EVHHQKLVFFGEDVGSNK-NH2	3.26622	-4.82	1.59327	9.779	7.97833	8.23133
48	pEADPNKFYGLM-NH2	3.06337	-2.03	1.40843	10.525	8.40201	8.30635
49	DAEFRH-NH2	2.82867	-2.57	1.10843	5.336	5.4919	5.4902
50	Ac-DAEFRH-NH2	2.85026	-2.41	1.10843	6.383	5.47506	5.46935
51	DAEFGH-NH2	2.80675	-3.23	1.10466	5.511	5.08713	5.15379
52	Ac-DAEFGH-NH2	2.83055	-3.07	1.10466	6.465	5.05839	5.12259
53	DAEFRHDSG-NH2	2.94272	-5.13	1.24316	5.297	5.03043	5.32206
54	DAEFGHDSG-NH2	2.89295	-5.27	1.2404	5.476	5.20464	5.4789
55	DAEFRHDSGY-NH2	3.0089	-3.93	1.31767	6.351	6.41472	6.56064
56	Ac-DAEFRHDSGY-NH2	3.02314	-3.77	1.31767	7.257	6.43619	6.57309
57	DAEFGHDSGF-NH2	2.9632	-3.79	1.34584	7.916	7.11492	7.19454
58	Ac-DAEFGHDSGF-NH2	2.97937	-3.63	1.34584	8.638	7.12604	7.19798
59	EVHHQK-NH2	2.84134	-4.27	1.02235	2.679	3.27595	3.53799
60	Ac-EVHHQK-NH2	2.86213	-4.11	1.02235	3.744	3.26325	3.52073
61	EVRHQK-NH2	2.8556	-4.06	1.0249	2.977	3.32659	3.57384
62	Ac-EVRHQK-NH2	2.87662	-3.9	1.0249	4.049	3.31285	3.55569
63	EVHHQKLVFF-NH2	3.07115	0.35	1.41506	10.649	9.90201	9.5278
64	Ac-EVHHQKLVFF-NH2	3.08413	0.51	1.41506	10.935	9.9297	9.54564
65	EVRHQKLVFF-NH2	3.07959	0.56	1.41609	10.635	9.98268	9.58975
66	Ac-EVRHQKLVFF-NH2	3.09198	0.72	1.41609	10.997	10.0135	9.6103
67	LVFF-NH2	2.70587	3.59	1.18969	11.682	10.7996	9.94586
68	GSNKGAIIGLM-NH2	3.00141	-4.12	1.38351	10.246	7.10168	7.22665
69	GKTKEGVLY-NH2	2.95915	-1.69	1.27307	7.355	7.36786	7.25065
70	KTKEGVLY-NH2	2.9363	-0.94	1.23548	7.408	7.55125	7.3501
71	TKEGVLY-NH2	2.86848	-0.5	1.19257	7.465	7.52941	7.26269
72	KEGVLY-NH2	2.81399	0.07	1.14538	7.386	7.64272	7.29795
73	EGVLY-NH2	2.72202	0.51	1.09195	7.549	7.61935	7.19895
74	GVLY-NH2	2.62662	1.09	1.03133	7.357	7.69672	7.18206
75	MAGASELGTGPGA-NH2	3.00304	-6.46	1.37782	5.895	5.70409	6.10293
76	AGGYKPFNLETA-NH2	3.05307	-2.22	1.41954	9.147	8.46935	8.38253
77	GAPGGPAFPGQTQDPLYG-NH2	3.18073	-4.86	1.56731	9.242	8.14362	8.35599
78	Ac-ETHLHWHTVAK-NH2	3.0975	-2.78	1.39855	8.948	7.65334	7.67457
79	Ac-ETHLHWHTVAKET-NH2	3.15903	-3.93	1.451	8.256	7.28626	7.45155
80	HT	2.34684	-1.72	0.506234	1.767	0.88229	0.83503
81	WHT	2.58899	-0.47	0.976258	6.268	6.33108	6.00447
82	HWHT	2.70395	-1.29	1.04423	6.409	6.00975	5.81866
83	LHWHT	2.79189	-0.3	1.16988	8.061	7.79111	7.46182
84	HLHWHT	2.86694	-1.11	1.21461	8.158	7.42917	7.2198
85	THLHWHT	2.91534	-1.69	1.25515	8.023	7.46833	7.3277
86	ETHLHWHT	2.9677	-2.27	1.29237	8.043	7.23314	7.17663
87	SETHLHWHT	2.99845	-3.26	1.32537	7.982	6.99318	7.04761
88	Ac-EVHHQK	2.86021	-3.42	1.02235	3.941	3.68275	3.85851
89	EVHHQK	2.83841	-3.58	1.02235	3.03	3.70063	3.88026
90	EVRHQKLVFF	3.06986	1.04	1.41609	11.109	10.3179	9.86243
91	EVRHQK	2.85247	-3.36	1.0249	3.266	3.75824	3.92179
92	Ac-EVRHQK	2.87353	-3.2	1.0249	4.184	3.74451	3.90364
93	Ac-EVHHQKLVFF	3.08248	1.2	1.41506	11.446	10.3476	9.88207
94	EVHHQKLVFF	3.0782	1.25	1.41506	11.126	10.3996	9.92528
95	Ac-EVRHQKLVFF	3.09059	1.41	1.41609	11.506	10.4304	9.94583
96	Ac-DAEFRH	2.84848	-1.71	1.10843	6.433	5.89999	5.81145
97	DAEFGH	2.7585	-2.01	1.10466	5.653	6.06103	5.9528
98	Ac-DAEFGH	2.78527	-1.85	1.10466	6.564	6.01726	5.90855
*All the abbreviations explained in the main text. **Predicted using MLR. ***Predicted using MLR-MOO.
